# Supplementary material for: Beta‐adrenergic agonist induces unique transcriptomic signature in inguinal white adipose tissue
Source: Physiol Rep. 2023 Mar 26;11(6):e15646. doi: 10.14814/phy2.15646 (PMC10040403; doi:10.14814/phy2.15646)
Supplement: Supplementary file 2 — Table S1. [file PHY2-11-e15646-s003.xlsx]

## Sheet: Table S1
Supplementary Table S1. Quality control parameters of the RNA-Seq library
DataStore	Percent in Gene	Percent in exons	Percent in rRNA	Percent Genes Measured	Percentage of max data size	Percent in MT	Percent on sense strand
BAT_1	98.7193	93.573	0.0401939	44.1162	60.1355	0	3.34215
BAT_2	98.6863	94.067	0.0542764	42.66	51.1921	0	3.35001
BAT_3	98.7254	94.3379	0.0292598	41.6621	49.773	0	3.38231
gWAT_1	98.6362	94.4763	0.0199783	49.0113	94.485	0	2.99791
gWAT_2	98.0442	92.3634	0.0178209	52.1752	100	0	3.19142
gWAT_3	98.5403	94.0466	0.0106893	44.3126	82.1911	0	3.05048
iWAT_1	98.5054	93.0711	0.0385128	47.9375	87.978	0	3.18781
iWAT_2	98.3227	91.2024	0.05102	47.9322	83.0053	0	3.22772
iWAT_3	98.3226	91.3631	0.0143545	46.9448	79.9146	0	3.25389
iWATCL_1	98.3237	91.7905	0.0471547	47.4005	77.7691	0	3.29402
iWATCL_2	98.4751	93.3472	0.0509197	45.1664	73.9296	0	3.30086
iWATCL_3	98.2962	92.0358	0.0635273	52.8509	74.0843	0	3.34931
