# Supplementary material for: Beta‐adrenergic agonist induces unique transcriptomic signature in inguinal white adipose tissue
Source: Physiol Rep. 2023 Mar 26;11(6):e15646. doi: 10.14814/phy2.15646 (PMC10040403; doi:10.14814/phy2.15646)
Supplement: Supplementary file 3 — Table S2. [file PHY2-11-e15646-s001.xlsx]

## Sheet: BAT
Ingenuity Canonical Pathways	-log(p-value)	Ratio	z-score	Molecules
Dilated Cardiomyopathy Signaling Pathway	18.7	0.25	-2.502	ACTA1,ACTC1,ADCY10,ADCY2,ADCY3,ADCY5,ADRB1,CACNA1E,CACNA1H,CACNA1S,CACNA2D3,CACNB1,CACNG1,CACNG6,CACNG7,CAMK2A,DES,DSG2,ITPR2,MYH1,MYH2,MYH4,MYH7,MYH7B,MYL1,MYL2,MYL3,MYO18B,MYO5C,RYR2,TNNC1,TNNC2,TNNI1,TNNI2,TNNT1,TNNT3,TTN
Calcium Signaling	15.1	0.183	1.279	ACTA1,ACTC1,ATP2A1,ATP2B4,CACNA1E,CACNA1H,CACNA1S,CACNA2D3,CACNB1,CACNG1,CACNG6,CACNG7,CAMK2A,CASQ1,CHRNA2,CHRNB2,GRIN2B,ITPR2,MYH1,MYH2,MYH4,MYH7,MYH7B,MYL1,MYL2,MYL3,MYO18B,MYO5C,RYR1,RYR2,SLC8A3,TNNC1,TNNC2,TNNI1,TNNI2,TNNT1,TNNT3,Tpm1,Tpm2,TRDN
TCA Cycle II (Eukaryotic)	12	0.542	2.496	ACO2,DLST,FH,IDH3A,IDH3B,IDH3G,LIPF,OGDH,OGDHL,SDHA,SDHB,SUCLA2,SUCLG1
Cellular Effects of Sildenafil (Viagra)	11.8	0.193	NaN	ACTA1,ACTC1,ADCY10,ADCY2,ADCY3,ADCY5,CACNA1E,CACNA1S,CACNA2D3,CACNB1,CACNG1,CACNG6,CACNG7,ITPR2,KCNH2,MYH1,MYH2,MYH4,MYH7,MYH7B,MYL1,MYL2,MYL3,MYLPF,MYO18B,MYO5C,PDE4A,PLCD4,PLCH2
White Adipose Tissue Browning Pathway	11.1	0.196	1.8	ADCY10,ADCY2,ADCY3,ADCY5,CACNA1E,CACNA1H,CACNA1S,CACNA2D3,CACNB1,CACNG1,CACNG6,CACNG7,CEBPB,DIO2,FNDC5,FOXC2,HOXC9,ITPR2,LDHB,LEP,PPARA,PPARGC1A,PRDM16,RARB,SLC16A1,TRPV1,UCP1
Endocannabinoid Neuronal Synapse Pathway	8.17	0.161	-1.342	ADCY10,ADCY2,ADCY3,ADCY5,CACNA1E,CACNA1H,CACNA1S,CACNA2D3,CACNB1,CACNG1,CACNG6,CACNG7,CNR1,DAGLA,DNAH3,FAAH,GNAI1,GNG3,GRIN2B,ITPR2,NDUFS2,PLCD4,PLCH2,TRPV1
Hepatic Fibrosis / Hepatic Stellate Cell Activation	7.7	0.139	NaN	AGT,CCL21,COL10A1,COL11A2,Col17a1,COL27A1,COL4A6,COL6A5,CYP2E1,IGF1,IGFBP4,IL1B,LBP,LEP,MYH1,MYH2,MYH4,MYH7,MYH7B,MYL1,MYL2,MYL3,MYO18B,MYO5C,PGF,TNFRSF11B,VEGFD
Dopamine-DARPP32 Feedback in cAMP Signaling	7.57	0.141	0.258	ADCY10,ADCY2,ADCY3,ADCY5,ATP2A1,CACNA1E,CACNA1S,CACNA2D3,CACNB1,CACNG1,CACNG6,CACNG7,DRD1,GNAI1,GRIN2B,ITPR2,KCNJ11,KCNJ12,KCNJ14,KCNJ15,KCNJ16,PLCD4,PLCH2,PPP1R14C,PPP1R3A,PRKCQ
Insulin Secretion Signaling Pathway	6.66	0.114	1	ADCY10,ADCY2,ADCY3,ADCY5,ASIC3,CACNA1E,CACNA1H,CACNA1S,CACNA2D3,CACNB1,CACNG1,CACNG6,CACNG7,CAMK2A,DLAT,GCGR,GHR,ITPR2,KCNJ11,MAFA,PDHA1,PDHB,PLCD4,PLCH2,PRKCQ,PRLR,RYR1,RYR2,SLC2A3,SLC2A5,SRC
Estrogen Receptor Signaling	6.61	0.0978	0.962	ADCY10,ADCY2,ADCY3,ADCY5,AGT,CACNA1E,CACNA1S,CACNA2D3,CACNB1,CACNG1,CACNG6,CACNG7,CYC1,GNAI1,GNG3,IGF1,LEP,MMP3,MYL1,MYL2,MYL3,MYLPF,NDUFA10,NDUFS1,NDUFS2,NDUFS8,NDUFV1,NRIP1,PGF,PLCD4,PLCH2,PPARGC1A,PRKCQ,SDHA,SDHB,SRC,TRIM63,UQCRC2,UQCRFS1,VEGFD
Cardiac Œ≤-adrenergic Signaling	6.61	0.134	0.905	ADCY10,ADCY2,ADCY3,ADCY5,ADRB1,AKAP1,AKAP6,ATP2A1,CACNA1E,CACNA1S,CACNA2D3,CACNB1,CACNG1,CACNG6,CACNG7,GNAI1,GNG3,GRK3,PDE4A,Pld6,PPP1R14C,PPP1R3A,RYR2,SLC8A3
GPCR-Mediated Nutrient Sensing in Enteroendocrine Cells	6.6	0.161	0.688	ADCY10,ADCY2,ADCY3,ADCY5,CACNA1E,CACNA1H,CACNA1S,CACNA2D3,CACNB1,CACNG1,CACNG6,CACNG7,FFAR2,GNAI1,GNG3,ITPR2,PLCD4,PLCH2,PRKCQ
Neurovascular Coupling Signaling Pathway	6.36	0.12	-0.192	CACNA1E,CACNA1H,CACNA1S,CACNA2D3,CACNB1,CACNG1,CACNG6,CACNG7,CTH,DAGLA,GRIN2B,ITPR2,KCNJ11,KCNJ12,KCNJ14,KCNJ15,KCNJ16,KNG1,MAPT,NPR3,PLA2G2E,PLA2G5,PLA2G7,PTGS1,RYR1,RYR2,SLC16A1
CREB Signaling in Neurons	6.19	0.0842	-0.849	ACKR3,ADCY10,ADCY2,ADCY3,ADCY5,ADGRG2,ADRA1A,ADRA2A,ADRB1,CACNA1E,CACNA1H,CACNA1S,CACNA2D3,CACNB1,CACNG1,CACNG6,CACNG7,CAMK2A,CCR10,CELSR1,CNR1,CRHR2,DRD1,F2RL1,FFAR2,FZD9,GCGR,GHR,GNAI1,GNG3,GPR156,GPR171,GPR27,GRID1,GRIN2B,HRH1,IGF1,ITPR2,MC2R,NPFFR1,NTRK1,NTRK3,NTSR2,OXTR,PLCD4,PLCH2,PRKCQ,PTGFR,S1PR5,SUCNR1,TSHR
Glycolysis I	6.18	0.333	3	ENO1,ENO3,FBP2,GPI,PFKL,PFKM,PGAM2,PGK1,PKM
Corticotropin Releasing Hormone Signaling	6.13	0.139	0.688	ADCY10,ADCY2,ADCY3,ADCY5,CACNA1E,CACNA1H,CACNA1S,CACNA2D3,CACNB1,CACNG1,CACNG6,CACNG7,CNR1,CRHR2,CTH,GNAI1,ITPR2,NPR3,NR4A1,PRKCQ,PTCH2
Oxytocin Signaling Pathway	5.86	0.106	1.461	ATP2B4,CACNA1E,CACNA1S,CACNA2D3,CACNB1,CACNG1,CACNG6,CACNG7,CTH,GNAI1,GNG3,ITPR2,LEP,MYH1,MYH2,MYH4,MYH7,MYH7B,MYL1,MYL2,MYL3,MYO18B,MYO5C,NPR3,OXTR,PLA2G2E,PLA2G5,PPARA,PRKCQ,PTGFR
Xenobiotic Metabolism AHR Signaling Pathway	5.73	0.172	-2.324	ALDH1A1,ALDH1A2,ALDH1A3,GSTA3,Gstm6,GSTO2,IL1B,NRIP1,PON1,UGT1A1,UGT1A3,UGT1A4,UGT1A6,Ugt1a7c,UGT1A9 (includes others)
RHOGDI Signaling	5.68	0.116	-0.471	ACTA1,ACTC1,ARHGDIG,ARHGEF19,ARHGEF4,CDH1,CDH19,CDH2,CDH9,EZR,GNAI1,GNG3,MYH1,MYH2,MYH4,MYH7,MYH7B,MYL1,MYL2,MYL3,MYLPF,PAK3,RHOD,SRC,WASF1
SNARE Signaling Pathway	5.63	0.14	2.524	ADCY10,ADCY2,ADCY3,ADCY5,CACNB1,CAMK2A,MYH1,MYH2,MYH4,MYH7,MYH7B,MYL1,MYL2,MYL3,MYO18B,MYO5C,RAB9B,SNCG,SYT12
Actin Cytoskeleton Signaling	5.63	0.11	2.357	ACTA1,ACTC1,ACTN2,Actn3,ARHGEF4,EZR,FGF10,FGF13,FGF14,GSN,KNG1,LBP,MYH1,MYH2,MYH4,MYH7,MYH7B,MYL1,MYL2,MYL3,MYLK2,MYLPF,MYO18B,MYO5C,PAK3,TTN,WASF1
nNOS Signaling in Skeletal Muscle Cells	5.61	0.229	NaN	CACNA1E,CACNA1H,CACNA1S,CACNA2D3,CACNB1,CACNG1,CACNG6,CACNG7,ITPR2,RYR1,RYR2
Circadian Rhythm Signaling	5.33	0.104	NaN	ADCY10,ADCY2,ADCY3,ADCY5,ADRB1,CACNA1E,CACNA1H,CACNA1S,CACNA2D3,CACNB1,CACNG1,CACNG6,CACNG7,CAMK2A,CTH,GNAI1,GNG3,GRIN2B,ITPR2,NFIL3,NPR3,PLCD4,PLCH2,PRKCQ,RORC,RYR1,RYR2,SRC
G-Protein Coupled Receptor Signaling	5.32	0.0768	-0.816	ACKR3,ADCY10,ADCY2,ADCY3,ADCY5,ADGRG2,ADRA1A,ADRA2A,ADRB1,CAMK2A,CCR10,CELSR1,CNR1,CRHR2,DRD1,DUSP9,EYA2,F2RL1,FFAR2,FZD9,GCGR,GNAI1,GNG3,GPR156,GPR171,GPR27,GPRIN1,GRK3,HCN4,HRH1,KCNH2,MC2R,MYL1,MYL2,MYL3,MYLK2,MYLPF,NPFFR1,NPR3,NTSR2,OXTR,PAK3,PDE4A,Pld6,PTGFR,RAP1GAP,RGS2,RGS7,S1PR5,SIX4,SRC,SUCNR1,TSHR,TTN
Netrin Signaling	5.28	0.181	0.577	CACNA1E,CACNA1H,CACNA1S,CACNA2D3,CACNB1,CACNG1,CACNG6,CACNG7,ITPR2,RYR1,RYR2,UNC5A,UNC5C
Mitochondrial Dysfunction	5.24	0.123	NaN	ACO2,COX5A,COX6A2,COX7A1,COX7B,Cox8b,CPT1B,CYC1,GPD2,NDUFA10,NDUFS1,NDUFS2,NDUFS8,NDUFV1,OGDH,PDHA1,SDHA,SDHB,UQCRC1,UQCRC2,UQCRFS1
Agranulocyte Adhesion and Diapedesis	5.21	0.112	NaN	ACKR3,ACTA1,ACTC1,CCL21,CCR10,CLDN10,CLDN19,CLDN22,EZR,GNAI1,HRH1,IL1B,MMP3,MYH1,MYH2,MYH4,MYH7,MYH7B,MYL1,MYL2,MYL3,MYO18B,MYO5C,SDC4
GABA Receptor Signaling	5.17	0.135	NaN	ABAT,ADCY10,ADCY2,ADCY3,ADCY5,CACNA1E,CACNA1H,CACNA1S,CACNA2D3,CACNB1,CACNG1,CACNG6,CACNG7,GNAI1,GNG3,ITPR2,KCNH2,SLC6A13
Fatty Acid Œ≤-oxidation I	5.13	0.257	2.121	ACAA2,ACADM,ACSBG1,ACSL5,ECI1,HADHA,HADHB,SLC27A2,TUBA8
Gluconeogenesis I	5.12	0.296	2.121	ENO1,ENO3,FBP2,GPI,LIPF,ME3,PGAM2,PGK1
Gustation Pathway	5.09	0.113	0.626	ADCY10,ADCY2,ADCY3,ADCY5,ASIC3,CACNA1E,CACNA1H,CACNA1S,CACNA2D3,CACNB1,CACNG1,CACNG6,CACNG7,ITPR2,KCNH2,KCNJ11,KCNJ12,LIPF,P2RX5,SCN4A,SCN4B,SCN7A,SCN8A
Oxidative Phosphorylation	5.02	0.144	4	COX5A,COX6A2,COX7A1,COX7B,Cox8b,CYC1,NDUFA10,NDUFS1,NDUFS2,NDUFS8,NDUFV1,SDHA,SDHB,UQCRC1,UQCRC2,UQCRFS1
Protein Kinase A Signaling	4.97	0.088	2.132	ADCY10,ADCY2,ADCY3,ADCY5,AKAP1,AKAP6,CAMK2A,DUSP9,EYA2,FLNC,GNAI1,GNG3,H1-10,ITPR2,MYH2,MYH4,MYL1,MYL2,MYL3,MYLK2,MYLPF,PDE4A,PLCD4,PLCH2,Pld6,PPP1R14C,PPP1R3A,PRKCQ,PTCH2,PTPRF,PYGM,RYR1,RYR2,TNNI1,TNNI2,TTN
Synaptic Long Term Depression	4.87	0.113	-0.218	CACNA1E,CACNA1H,CACNA1S,CACNA2D3,CACNB1,CACNG1,CACNG6,CACNG7,CTH,GNAI1,GRID1,IGF1,ITPR2,NPR3,PLA2G2E,PLA2G5,PLA2G7,PLCD4,PLCH2,PRKCQ,RYR1,RYR2
Sirtuin Signaling Pathway	4.66	0.0959	0.209	ACADL,ATG9B,CDH1,CPT1B,CYC1,GADD45G,H1-10,LDHB,NDUFA10,NDUFS1,NDUFS2,NDUFS8,NDUFV1,PDHA1,PFKM,PGAM2,PGK1,PPARA,PPARGC1A,RARB,SDHA,SDHB,SIRT3,TUBA1A,TUBA8,UQCRC2,UQCRFS1,XRCC6
Phagosome Formation	4.59	0.0738	-0.14	ACKR3,ADGRG2,ADRA1A,ADRA2A,ADRB1,CCR10,CELSR1,CNR1,CRHR2,DRD1,ELMO3,F2RL1,FFAR2,FZD9,GCGR,GPR156,GPR171,GPR27,HRH1,ITPR2,LBP,MC2R,MYH1,MYH2,MYH4,MYH7,MYH7B,MYL1,MYL2,MYL3,MYLK2,MYO18B,MYO5C,NPFFR1,NTSR2,OXTR,PAK3,PLA2G2E,PLA2G5,PLA2G7,Pld6,PRKCQ,PTGFR,S1PR5,SPHK1,SRC,SUCNR1,TIMD4,TSHR,TTN,WASF1
LXR/RXR Activation	4.45	0.13	-1.069	AGT,ALB,APOC4,C4A/C4B,CLU,FASN,IL1B,KNG1,LBP,MLXIPL,PON1,RBP4,S100A8,TF,TNFRSF11B,UGT1A3
Xenobiotic Metabolism PXR Signaling Pathway	4.44	0.109	-2.837	ALDH1A1,ALDH1A2,ALDH1A3,CAMK2A,CHST1,GSTA3,Gstm6,GSTO2,NRIP1,PPARGC1A,PPP1R14C,PPP1R3A,PRKCQ,SULT1E1,SULT2B1,UGT1A1,UGT1A3,UGT1A4,UGT1A6,Ugt1a7c,UGT1A9 (includes others)
LPS/IL-1 Mediated Inhibition of RXR Function	4.42	0.0984	-2.121	ACOX2,ACSBG1,ACSL5,ALDH1A1,ALDH1A2,ALDH1A3,APOC4,CHST1,CPT1B,CYP2E1,CYP2R1,CYP2U1,FABP3,GSTA3,Gstm6,GSTO2,IL1B,LBP,PPARA,PPARGC1A,PPARGC1B,SLC27A2,SULT1E1,SULT2B1,TNFRSF11B
Type II Diabetes Mellitus Signaling	4.33	0.118	0	ACSBG1,ACSL5,CACNA1E,CACNA1H,CACNA1S,CACNA2D3,CACNB1,CACNG1,CACNG6,CACNG7,CEBPB,ITPR2,KCNJ11,MAFA,PKM,PRKCQ,SLC27A2,TNFRSF11B
Stearate Biosynthesis I (Animals)	4.28	0.169	0.707	ACOT11,ACOT2,ACSBG1,ACSL5,Akr1c12/Akr1c13,CYP2E1,ELOVL6,FASN,LPGAT1,PRXL2B,SLC27A2
Nicotine Degradation II	4.22	0.167	-2.714	Aox3,CYP2E1,CYP2U1,INMT,UGT1A1,UGT1A3,UGT1A4,UGT1A6,Ugt1a7c,UGT1A9 (includes others),UGT3A1
Nicotine Degradation III	4.02	0.172	-2.53	Aox3,CYP2E1,CYP2U1,UGT1A1,UGT1A3,UGT1A4,UGT1A6,Ugt1a7c,UGT1A9 (includes others),UGT3A1
Nitric Oxide Signaling in the Cardiovascular System	4.01	0.125	0.333	ADRB1,ATP2A1,CACNA1E,CACNA1S,CACNA2D3,CACNB1,CACNG1,CACNG6,CACNG7,ITPR2,KNG1,PGF,PRKCQ,RYR2,VEGFD
Role of NFAT in Cardiac Hypertrophy	4.01	0.0991	1.091	ADCY10,ADCY2,ADCY3,ADCY5,CACNA1E,CACNA1H,CACNA1S,CACNA2D3,CACNB1,CACNG1,CACNG6,CACNG7,CAMK2A,GNAI1,GNG3,IGF1,ITPR2,PLCD4,PLCH2,PRKCQ,SLC8A3,SRC
Hepatic Fibrosis Signaling Pathway	3.96	0.0806	0.756	AGT,CACNA1E,CACNA1S,CACNA2D3,CACNB1,CACNG1,CACNG6,CACNG7,CEBPB,CNR1,COL10A1,COL11A2,FZD9,GNAI1,IL1B,LEP,MYL1,MYL2,MYL3,MYLK2,MYLPF,PGF,PRKCQ,PTCH2,RHOD,SDHA,SDHB,SIRT3,SUCNR1,TF,TNFRSF11B,TTN,VEGFD,WNT5B
Serotonin Degradation	3.92	0.155	-2.714	ALDH1A1,ALDH1A2,ALDH1A3,DHRS9,UGT1A1,UGT1A3,UGT1A4,UGT1A6,Ugt1a7c,UGT1A9 (includes others),UGT3A1
Oxytocin In Brain Signaling Pathway	3.84	0.102	-0.894	CACNA1E,CACNA1H,CACNA1S,CACNA2D3,CACNB1,CACNG1,CACNG6,CACNG7,GNAI1,GNG3,IL1B,ITPR2,OXTR,PLA2G2E,PLA2G5,PLA2G7,PRKCQ,PTGS1,RGS2,TRPV1
Cardiac Hypertrophy Signaling	3.8	0.092	1.414	ADCY10,ADCY2,ADCY3,ADCY5,ADRA1A,ADRA2A,ADRB1,CACNA1E,CACNA1S,CACNA2D3,CACNB1,CACNG1,CACNG6,CACNG7,GNAI1,GNG3,IGF1,MYL1,MYL2,MYL3,MYLPF,PLCD4,PLCH2,RHOD
Thyroid Hormone Metabolism II (via Conjugation and/or Degradation)	3.79	0.2	-2.121	DIO2,UGT1A1,UGT1A3,UGT1A4,UGT1A6,Ugt1a7c,UGT1A9 (includes others),UGT3A1
FXR/RXR Activation	3.77	0.119	NaN	ABCB4,AGT,ALB,APOC4,C4A/C4B,CLU,FASN,IL1B,KNG1,MLXIPL,PON1,PPARA,PPARGC1A,RBP4,TF
Opioid Signaling Pathway	3.74	0.0893	-0.209	ADCY10,ADCY2,ADCY3,ADCY5,CACNA1E,CACNA1H,CACNA1S,CACNA2D3,CACNB1,CACNG1,CACNG6,CACNG7,CAMK2A,GNAI1,GNG3,GRIN2B,GRK3,ITPR2,PENK,PRKCQ,RGS7,RYR1,RYR2,SCN7A,SRC
G Beta Gamma Signaling	3.66	0.116	0	ADCY2,CACNA1E,CACNA1H,CACNA1S,CACNA2D3,CACNB1,CACNG1,CACNG6,CACNG7,CAV3,GNAI1,GNG3,ITPR2,PRKCQ,SRC
Xenobiotic Metabolism CAR Signaling Pathway	3.59	0.1	-2.982	ALDH1A1,ALDH1A2,ALDH1A3,CHST1,GSTA3,Gstm6,GSTO2,NRIP1,PPARGC1A,PRKCQ,SRC,SULT1E1,SULT2B1,UGT1A1,UGT1A3,UGT1A4,UGT1A6,Ugt1a7c,UGT1A9 (includes others)
GNRH Signaling	3.53	0.099	0.632	ADCY10,ADCY2,ADCY3,ADCY5,CACNA1E,CACNA1H,CACNA1S,CACNA2D3,CACNB1,CACNG1,CACNG6,CACNG7,CAMK2A,GNAI1,GNG3,ITPR2,PAK3,PRKCQ,SRC
Maturity Onset Diabetes of Young (MODY) Signaling	3.5	0.139	NaN	APOC4,APOO,CACNA1E,CACNA1S,CACNA2D3,CACNB1,CACNG1,CACNG6,CACNG7,KCNJ11,OGDH
Thrombin Signaling	3.49	0.0933	-1.069	ADCY10,ADCY2,ADCY3,ADCY5,ARHGEF19,ARHGEF37,ARHGEF4,CAMK2A,GATA6,GNAI1,GNG3,ITPR2,MYL1,MYL2,MYL3,MYLPF,PLCD4,PLCH2,PRKCQ,RHOD,SRC
Gap Junction Signaling	3.37	0.096	NaN	ACTA1,ACTC1,ADCY10,ADCY2,ADCY3,ADCY5,ADRB1,CTH,DRD1,GJC3,GNAI1,ITPR2,NPR3,PLCD4,PLCH2,PRKCQ,SRC,TUBA1A,TUBA8
ILK Signaling	3.31	0.095	1.698	ACTA1,ACTC1,ACTN2,Actn3,CDH1,FLNC,MYH1,MYH2,MYH4,MYH7,MYH7B,MYL1,MYL2,MYL3,MYO18B,MYO5C,PGF,RHOD,VEGFD
GŒ±s Signaling	3.28	0.112	0	ADCY10,ADCY2,ADCY3,ADCY5,ADRB1,CNR1,DRD1,GNAI1,GNG3,MC2R,RGS2,RYR1,RYR2,SRC
cAMP-mediated signaling	3.24	0.0894	-0.943	ADCY10,ADCY2,ADCY3,ADCY5,ADRA2A,ADRB1,AKAP1,AKAP6,CAMK2A,CNR1,DRD1,DUSP9,GNAI1,MC2R,NPR3,PDE4A,Pld6,RAP1GAP,RGS2,RGS7,SRC
Superpathway of Serine and Glycine Biosynthesis I	3.21	0.6	NaN	PHGDH,PSAT1,SHMT1
Melatonin Degradation I	3.1	0.145	-2.333	CYP2E1,CYP2U1,UGT1A1,UGT1A3,UGT1A4,UGT1A6,Ugt1a7c,UGT1A9 (includes others),UGT3A1
Tight Junction Signaling	3.05	0.0955	NaN	ACTA1,ACTC1,CLDN10,CLDN19,CLDN22,MYH1,MYH2,MYH4,MYH7,MYH7B,MYL1,MYL2,MYL3,MYO18B,MYO5C,PATJ,TNFRSF11B
Glutaryl-CoA Degradation	3.01	0.25	NaN	ACAA2,CA1,HADHA,HADHB,TUBA8
Œ±-Adrenergic Signaling	2.87	0.111	1.134	ADCY10,ADCY2,ADCY3,ADCY5,ADRA1A,ADRA2A,GNAI1,GNG3,ITPR2,PRKCQ,PYGM,SLC8A3
CXCR4 Signaling	2.86	0.0947	0	ADCY10,ADCY2,ADCY3,ADCY5,ELMO3,GNAI1,GNG3,ITPR2,MYL1,MYL2,MYL3,MYLPF,PAK3,PRKCQ,RHOD,SRC
Cardiac Hypertrophy Signaling (Enhanced)	2.86	0.0681	0.928	ADCY10,ADCY2,ADCY3,ADCY5,ADRA1A,ADRA2A,ADRB1,AGT,ATP2A1,CACNA1E,CACNA1S,CACNA2D3,CACNB1,CACNG1,CACNG6,CACNG7,CAMK2A,FGF10,FGF13,FGF14,FZD9,GHR,GNAI1,GNG3,IGF1,IL1B,ITPR2,LEP,PDE4A,PLCD4,PLCH2,Pld6,PRKCQ,RYR1,RYR2,TNFRSF11B,WNT5B
Superpathway of Melatonin Degradation	2.85	0.134	-2.333	CYP2E1,CYP2U1,UGT1A1,UGT1A3,UGT1A4,UGT1A6,Ugt1a7c,UGT1A9 (includes others),UGT3A1
Axonal Guidance Signaling	2.8	0.0688	NaN	ADAM11,ADAM2,ADAMTS5,BMP3,BMP4,EPHB6,FZD9,GNAI1,GNG3,IGF1,KCNJ12,LRRC4C,MMP3,MYL1,MYL2,MYL3,MYLPF,NTNG1,NTRK1,NTRK3,PAK3,PGF,PLCD4,PLCH2,PRKCQ,PTCH2,RHOD,SEMA3C,SEMA4F,TUBA1A,TUBA8,UNC5A,UNC5C,VEGFD,WNT5B
Cysteine Biosynthesis/Homocysteine Degradation	2.79	1	NaN	CBS/CBSL,CTH
Sperm Motility	2.79	0.0824	0.632	ADCY10,ATP1A4,CACNA1H,DDR1,ERBB4,GNAI1,GNG3,ITPR2,MST1R,NTRK1,NTRK3,PDE4A,PLA2G2E,PLA2G5,PLA2G7,PLCD4,PLCH2,PRKCQ,RET,SRC,TNK1
Acetyl-CoA Biosynthesis I (Pyruvate Dehydrogenase Complex)	2.69	0.429	NaN	DLAT,PDHA1,PDHB
Breast Cancer Regulation by Stathmin1	2.69	0.0657	-1.48	ACKR3,ADGRG2,ADRA1A,ADRA2A,ADRB1,ARHGEF19,ARHGEF4,CAMK2A,CCND2,CCR10,CELSR1,CNR1,CRHR2,DRD1,F2RL1,FFAR2,FZD9,GCGR,GNG3,GPR156,GPR171,GPR27,HRH1,IGF1,MC2R,NPFFR1,NTSR2,OXTR,PGF,PPP1R14C,PPP1R3A,PRKCQ,PTGFR,S1PR5,SUCNR1,TSHR,TUBA1A,TUBA8,VEGFD
Atherosclerosis Signaling	2.61	0.0992	NaN	ALB,APOC4,CLU,COL10A1,COL11A2,IL1B,MMP3,PLA2G2E,PLA2G5,PLA2G7,PON1,RBP4,S100A8
Amyotrophic Lateral Sclerosis Signaling	2.6	0.103	-1.342	CACNA1E,CACNA1S,CACNA2D3,CACNB1,CACNG1,CACNG6,CACNG7,GRID1,GRIN2B,IGF1,PGF,VEGFD
GPCR-Mediated Integration of Enteroendocrine Signaling Exemplified by an L Cell	2.51	0.12	1.667	ADCY10,ADCY2,ADCY3,ADCY5,ADRB1,GNAI1,ITPR2,PLCD4,PLCH2
Complement System	2.47	0.162	-1	C2,C4A/C4B,C6,C7,CFB,CFD
Tryptophan Degradation III (Eukaryotic)	2.39	0.185	NaN	ACAA2,CA1,HADHA,HADHB,TUBA8
Reelin Signaling in Neurons	2.39	0.0935	-0.632	ARHGEF19,ARHGEF37,ARHGEF4,CAMK2A,CDH2,CNR1,DNAH3,GRIN2B,MAPT,PDK3,PDK4,SRC,WASF1
Serine Biosynthesis	2.33	0.667	NaN	PHGDH,PSAT1
Glycerol-3-phosphate Shuttle	2.33	0.667	NaN	GPD1,GPD2
Endothelin-1 Signaling	2.31	0.0833	-0.775	ADCY10,ADCY2,ADCY3,ADCY5,CASQ1,GNAI1,ITPR2,PLA2G2E,PLA2G5,PLA2G7,PLCD4,PLCH2,Pld6,PRKCQ,PTGS1,SRC
Isoleucine Degradation I	2.29	0.222	NaN	ACAA2,HADHA,HADHB,TUBA8
eNOS Signaling	2.29	0.0881	0	ADCY10,ADCY2,ADCY3,ADCY5,AQP4,CHRNA2,CHRNB2,HSPA1A/HSPA1B,Hspa1b,ITPR2,KNG1,PGF,PRKCQ,VEGFD
Clathrin-mediated Endocytosis Signaling	2.29	0.0829	NaN	ACTA1,ACTC1,ALB,APOC4,CLU,FGF10,FGF13,FGF14,IGF1,PGF,PON1,RBP4,S100A8,SRC,TF,VEGFD
Remodeling of Epithelial Adherens Junctions	2.23	0.118	NaN	ACTA1,ACTC1,ACTN2,Actn3,CDH1,SRC,TUBA1A,TUBA8
Eicosanoid Signaling	2.23	0.118	NaN	GGT1,PLA2G2E,PLA2G5,PLA2G7,PTGES,PTGFR,PTGIS,PTGS1
Signaling by Rho Family GTPases	2.2	0.0746	0.943	ACTA1,ACTC1,ARHGEF19,ARHGEF4,CDH1,CDH19,CDH2,CDH9,DES,EZR,GNAI1,GNG3,MYL1,MYL2,MYL3,MYLPF,PAK3,RHOD,WASF1,WASF3
Mitochondrial L-carnitine Shuttle Pathway	2.2	0.211	1	ACSBG1,ACSL5,CPT1B,SLC27A2
Prostanoid Biosynthesis	2.2	0.3	NaN	PTGES,PTGIS,PTGS1
Ketolysis	2.2	0.3	NaN	ACAA2,HADHA,HADHB
Retinoate Biosynthesis I	2.19	0.143	-0.447	Akr1c12/Akr1c13,ALDH1A1,ALDH1A2,ALDH1A3,DHRS7C,DHRS9
Endocannabinoid Cancer Inhibition Pathway	2.18	0.0884	-0.277	ADCY10,ADCY2,ADCY3,ADCY5,CASQ1,CCND2,CDH1,CNR1,GNAI1,PGF,SRC,TRPV1,VEGFD
Apelin Cardiomyocyte Signaling Pathway	2.18	0.101	1.897	ATP2A1,GNAI1,MYL1,MYL2,MYL3,MYLPF,PLCD4,PLCH2,PRKCQ,SLC8A3
Oxidative Ethanol Degradation III	2.15	0.125	-1	ACSS1,ALDH1A1,ALDH1A2,ALDH1A3,CYP2E1,CYP2R1,CYP2U1
FcŒ≥RIIB Signaling in B Lymphocytes	2.14	0.106	NaN	CACNA1E,CACNA1H,CACNA1S,CACNA2D3,CACNB1,CACNG1,CACNG6,CACNG7,ITPR2
Osteoarthritis Pathway	2.13	0.0763	-0.5	ADAMTS5,CASQ1,CEBPB,COL10A1,FZD9,H19,IL1B,LEP,MMP3,PGF,PPARGC1A,PTCH2,RBP4,S100A8,SDC4,SLC39A8,SPHK1,VEGFD
Ketogenesis	2.07	0.273	NaN	ACAA2,HADHA,HADHB
Androgen Signaling	2.06	0.0828	-0.302	AR,CACNA1E,CACNA1H,CACNA1S,CACNA2D3,CACNB1,CACNG1,CACNG6,CACNG7,GNAI1,GNG3,ITPR2,PRKCQ,SRC
RAR Activation	2.06	0.0784	NaN	ADCY10,ADCY2,ADCY3,ADCY5,Akr1c12/Akr1c13,ALDH1A1,ALDH1A2,ALDH1A3,DHRS7C,DHRS9,NRIP1,PPARGC1A,PRKCQ,RARB,RBP4,SRC
Serotonin Receptor Signaling	2.05	0.133	NaN	ADCY10,ADCY2,ADCY3,ADCY5,PCBD1,TPH2
Valine Degradation I	2.04	0.19	NaN	ABAT,HADHA,HADHB,TUBA8
Sphingosine-1-phosphate Signaling	2.04	0.0917	-1.508	ADCY10,ADCY2,ADCY3,ADCY5,CASQ1,GNAI1,PLCD4,PLCH2,RHOD,S1PR5,SPHK1
2-ketoglutarate Dehydrogenase Complex	2.04	0.5	NaN	DLST,OGDH
Ethanol Degradation II	1.95	0.147	-0.447	ACSS1,ALDH1A1,ALDH1A2,ALDH1A3,DHRS9
GŒ±i Signaling	1.95	0.0857	-2.714	ADCY10,ADCY2,ADCY3,ADCY5,ADRA2A,CNR1,GNAI1,GNG3,NPR3,RAP1GAP,RGS7,SRC
RHOA Signaling	1.94	0.0887	0.302	ACTA1,ACTC1,EZR,IGF1,MYL1,MYL2,MYL3,MYLK2,MYLPF,TTN,WASF1
Leukocyte Extravasation Signaling	1.93	0.0777	0.577	ACTA1,ACTC1,ACTN2,Actn3,CLDN10,CLDN19,CLDN22,EDIL3,EZR,GNAI1,MMP3,PRKCQ,RAP1GAP,SRC,TIMP4
Oxytocin In Spinal Neurons Signaling Pathway	1.9	0.143	-0.447	CTH,KCNJ11,NPR3,OXTR,TRPV1
PPARŒ±/RXRŒ± Activation	1.9	0.0769	1.387	ACADL,ADCY10,ADCY2,ADCY3,ADCY5,CPT1B,FASN,GHR,GPD1,GPD2,IL1B,PLCD4,PLCH2,PPARA,PPARGC1A
Xenobiotic Metabolism Signaling	1.85	0.069	NaN	ALDH1A1,ALDH1A2,ALDH1A3,CAMK2A,CHST1,GSTA3,Gstm6,GSTO2,IL1B,NRIP1,PPARGC1A,PRKCQ,SULT1E1,SULT2B1,UGT1A1,UGT1A3,UGT1A4,UGT1A6,Ugt1a7c,UGT1A9 (includes others)
Dopamine Receptor Signaling	1.85	0.101	0.447	ADCY10,ADCY2,ADCY3,ADCY5,DRD1,PCBD1,PPP1R14C,PPP1R3A
Ethanol Degradation IV	1.84	0.167	-1	ACSS1,ALDH1A1,ALDH1A2,ALDH1A3
Creatine-phosphate Biosynthesis	1.83	0.4	NaN	CKM,CKMT2
Noradrenaline and Adrenaline Degradation	1.8	0.135	-1.342	ALDH1A1,ALDH1A2,ALDH1A3,DHRS9,LRTOMT
Triacylglycerol Biosynthesis	1.79	0.118	-0.816	CRLS1,ELOVL6,GPAT3,LPGAT1,MBOAT1,PLPPR3
CDP-diacylglycerol Biosynthesis I	1.77	0.16	-1	CRLS1,GPAT3,LPGAT1,MBOAT1
Mevalonate Pathway I	1.77	0.214	NaN	ACAA2,HADHA,HADHB
Phenylalanine Degradation IV (Mammalian, via Side Chain)	1.77	0.214	NaN	ACSF3,GOT1,SLC27A2
Regulation of Actin-based Motility by Rho	1.73	0.0862	1	ACTA1,ACTC1,GSN,MYL1,MYL2,MYL3,MYLPF,PAK3,RHOD,WASF1
TR/RXR Activation	1.7	0.0952	NaN	ADRB1,ATP2A1,DIO2,ENO1,FASN,PPARGC1A,SYT12,UCP1
AMPK Signaling	1.69	0.0697	0.302	ACACB,ADRA1A,ADRA2A,ADRB1,AK1,CHRNA2,CHRNB2,CKM,CPT1B,FASN,GNAI1,GNG3,LEP,PFKL,PFKM,PPARGC1A,RAB9B
Fatty Acid Activation	1.69	0.2	NaN	ACSBG1,ACSL5,SLC27A2
Factors Promoting Cardiogenesis in Vertebrates	1.67	0.0784	1.155	BMP3,BMP4,CAMK2A,FZD9,MYH7,MYL2,NOG,PLCD4,PLCH2,PRKCQ,TBX5,WNT5B
HIF1Œ± Signaling	1.67	0.0721	0.258	CAMK2A,GPI,HSPA1A/HSPA1B,Hspa1b,IGF1,LDHB,MMP3,PGF,PKM,PRKCQ,RORC,SLC2A3,SLC2A5,TF,VEGFD
Glycerol Degradation I	1.66	0.333	NaN	GPD1,GPD2
Phosphatidylglycerol Biosynthesis II (Non-plastidic)	1.66	0.148	-1	CRLS1,GPAT3,LPGAT1,MBOAT1
Neuroprotective Role of THOP1 in Alzheimer's Disease	1.63	0.0833	0	AGT,CFD,GZMA,HLA-A,KLK8,KNG1,MAPT,PRTN3,SERPINA3,ST14
Aryl Hydrocarbon Receptor Signaling	1.56	0.0755	-1.342	ALDH1A1,ALDH1A2,ALDH1A3,CCND2,DCT,GSTA3,Gstm6,GSTO2,IL1B,NRIP1,RARB,SRC
Aspartate Degradation II	1.53	0.286	NaN	GOT1,LIPF
D-myo-inositol-5-phosphate Metabolism	1.52	0.0707	0.302	CA3,DUSP13,DUSP9,ITPK1,PALD1,PHOSPHO1,PLCD4,PLCH2,PPFIA3,PPP1R14C,PPP1R3A,PTPRF,SGPP1,STYXL2
Xenobiotic Metabolism General Signaling Pathway	1.52	0.0769	-1.508	GSTA3,Gstm6,GSTO2,PPARA,PRKCQ,UGT1A1,UGT1A3,UGT1A4,UGT1A6,Ugt1a7c,UGT1A9 (includes others)
Apelin Adipocyte Signaling Pathway	1.52	0.0879	-0.378	ADCY10,ADCY2,ADCY3,ADCY5,GNAI1,PPARGC1A,PTGES,UCP1
Triacylglycerol Degradation	1.51	0.102	-1.633	AADAC,ABHD2,DAGLA,FAAH,LIPF,PNPLA5
Adrenomedullin signaling pathway	1.51	0.0704	0.905	ADCY10,ADCY2,ADCY3,ADCY5,CEBPB,CTH,IL1B,ITPR2,KCNH2,MYLK2,NPR3,PLCD4,PLCH2,TTN
Synaptogenesis Signaling Pathway	1.49	0.0631	0.229	ADCY10,ADCY2,ADCY3,ADCY5,CACNB1,CAMK2A,CDH1,CDH19,CDH2,CDH9,CNTNAP1,COMP,EPHB6,GRIN2B,MAPT,SNCG,SRC,SYT12,THBS4,WASF1
Leptin Signaling in Obesity	1.48	0.0921	NaN	ADCY10,ADCY2,ADCY3,ADCY5,LEP,PLCD4,PLCH2
Aldosterone Signaling in Epithelial Cells	1.47	0.0732	1.342	ASIC3,DNAJB13,DNAJC22,DNAJC28,DNAJC6,HSPA1A/HSPA1B,HSPB6,HSPH1,ITPR2,PLCD4,PLCH2,PRKCQ
Superpathway of Geranylgeranyldiphosphate Biosynthesis I (via Mevalonate)	1.47	0.167	NaN	ACAA2,HADHA,HADHB
Antioxidant Action of Vitamin C	1.43	0.0804	0.447	GSTO2,PLA2G2E,PLA2G5,PLA2G7,PLCD4,PLCH2,Pld6,SLC2A3,SLC2A5
Dopamine Degradation	1.42	0.125	-2	ALDH1A1,ALDH1A2,ALDH1A3,LRTOMT
Œ≥-linolenate Biosynthesis II (Animals)	1.41	0.158	NaN	ACSBG1,ACSL5,SLC27A2
L-cysteine Degradation II	1.39	1	NaN	CTH
NAD Signaling Pathway	1.38	0.0728	0.905	ACADL,ACADM,CEBPB,H1-10,IGF1,LDHB,NT5E,PPARGC1A,RYR1,RYR2,SIRT3
GŒ±12/13 Signaling	1.37	0.0752	0	CDH1,CDH19,CDH2,CDH9,F2RL1,MYL1,MYL2,MYL3,MYLPF,SRC
Granulocyte Adhesion and Diapedesis	1.37	0.0688	NaN	ACKR3,CCL21,CCR10,CLDN10,CLDN19,CLDN22,EZR,GNAI1,HRH1,IL1B,MMP3,SDC4,TNFRSF11B
Germ Cell-Sertoli Cell Junction Signaling	1.35	0.0702	NaN	ACTA1,ACTC1,ACTN2,Actn3,CDH1,CDH2,GSN,PAK3,RHOD,SRC,TUBA1A,TUBA8
Folate Transformations I	1.32	0.222	NaN	MTHFD2,SHMT1
Histamine Degradation	1.3	0.143	NaN	ALDH1A1,ALDH1A2,ALDH1A3
Fatty Acid Œ±-oxidation	1.3	0.143	NaN	ALDH1A1,ALDH1A2,ALDH1A3
Neuropathic Pain Signaling In Dorsal Horn Neurons	1.29	0.0792	0	CAMK2A,GRIN2B,ITPR2,KCNH2,PLCD4,PLCH2,PRKCQ,SRC
Phospholipases	1.28	0.0896	-0.447	PLA2G2E,PLA2G5,PLA2G7,PLCD4,PLCH2,Pld6
Iron homeostasis signaling pathway	1.26	0.0719	NaN	ACO2,ATP6V0E2,ATP6V1C2,BMP3,BMP4,HEPH,HIF3A,HJV,TF,TFR2
Putrescine Degradation III	1.25	0.136	NaN	ALDH1A1,ALDH1A2,ALDH1A3
Superpathway of Inositol Phosphate Compounds	1.24	0.0633	0.577	CA3,DUSP13,DUSP9,IP6K3,ITPK1,PALD1,PHOSPHO1,PLCD4,PLCH2,PPFIA3,PPP1R14C,PPP1R3A,PTPRF,SGPP1,STYXL2
Tumor Microenvironment Pathway	1.23	0.067	-1.155	FGF10,FGF13,FGF14,HLA-A,IGF1,IL1B,LEP,MMP3,PGF,SLC16A1,SLC2A3,VEGFD
Calcium Transport I	1.23	0.2	NaN	ATP2A1,ATP2B4
Glutathione-mediated Detoxification	1.22	0.108	NaN	GSTA3,Gstm6,GSTO2,PTGES
Cardiomyocyte Differentiation via BMP Receptors	1.2	0.13	NaN	BMP4,MYH7,MYL2
D-myo-inositol (1,4,5,6)-Tetrakisphosphate Biosynthesis	1.19	0.0659	0.333	CA3,DUSP13,DUSP9,ITPK1,PALD1,PHOSPHO1,PPFIA3,PPP1R14C,PPP1R3A,PTPRF,SGPP1,STYXL2
D-myo-inositol (3,4,5,6)-tetrakisphosphate Biosynthesis	1.19	0.0659	0.333	CA3,DUSP13,DUSP9,ITPK1,PALD1,PHOSPHO1,PPFIA3,PPP1R14C,PPP1R3A,PTPRF,SGPP1,STYXL2
Melatonin Signaling	1.16	0.0833	0	CAMK2A,GNAI1,PLCD4,PLCH2,PRKCQ,RORC
Superpathway of Methionine Degradation	1.15	0.103	0	AHCYL1,CBS/CBSL,CTH,GOT1
Endocannabinoid Developing Neuron Pathway	1.15	0.0709	-2.121	ADCY10,ADCY2,ADCY3,ADCY5,CNR1,GNAI1,GNG3,RAP1GAP,SRC
Acute Phase Response Signaling	1.15	0.0649	-0.707	AGT,ALB,C2,C4A/C4B,CEBPB,CFB,IL1B,LBP,RBP4,SERPINA3,TF,TNFRSF11B
Human Embryonic Stem Cell Pluripotency	1.14	0.0663	NaN	BMP3,BMP4,FZD9,GNAI1,GNG3,NOG,NTRK1,NTRK3,S1PR5,SPHK1,WNT5B
Œ≤-alanine Degradation I	1.1	0.5	NaN	ABAT
L-DOPA Degradation	1.1	0.5	NaN	LRTOMT
Alanine Degradation III	1.1	0.5	NaN	GPT2
Alanine Biosynthesis II	1.1	0.5	NaN	GPT2
L-cysteine Degradation III	1.1	0.5	NaN	GOT1
Fatty Acid Biosynthesis Initiation II	1.1	0.5	NaN	FASN
Glycine Degradation (Creatine Biosynthesis)	1.1	0.5	NaN	GAMT
Putrescine Biosynthesis III	1.1	0.5	NaN	AZIN2
Glycine Biosynthesis I	1.1	0.5	NaN	SHMT1
Caveolar-mediated Endocytosis Signaling	1.09	0.08	NaN	ACTA1,ACTC1,ALB,FLNC,HLA-A,SRC
Hematopoiesis from Multipotent Stem Cells	1.09	0.167	NaN	IL7,THPO
Glycogen Degradation II	1.09	0.167	NaN	AGL,PYGM
Cysteine Biosynthesis III (mammalia)	1.07	0.115	NaN	AHCYL1,CBS/CBSL,CTH
Apelin Liver Signaling Pathway	1.07	0.115	NaN	AGT,COL10A1,COL11A2
Hepatic Cholestasis	1.07	0.0628	NaN	ABCB4,ADCY10,ADCY2,ADCY3,ADCY5,GCGR,IL1B,LBP,LEP,PPARA,PRKCQ,TNFRSF11B
Production of Nitric Oxide and Reactive Oxygen Species in Macrophages	1.07	0.0628	-1.732	ALB,APOC4,CLU,PON1,PPARA,PPP1R14C,PPP1R3A,PRKCQ,RBP4,RHOD,S100A8,TNFRSF11B
Intrinsic Prothrombin Activation Pathway	1.06	0.0952	NaN	COL10A1,COL11A2,KLK8,KNG1
Acetone Degradation I (to Methylglyoxal)	1.06	0.0952	NaN	Akr1c12/Akr1c13,CYP2E1,CYP2U1,PRXL2B
P2Y Purigenic Receptor Signaling Pathway	1.05	0.0677	1.414	ADCY10,ADCY2,ADCY3,ADCY5,GNAI1,GNG3,PLCD4,PLCH2,PRKCQ
CDK5 Signaling	1.05	0.0702	0	ADCY10,ADCY2,ADCY3,ADCY5,DRD1,MAPT,PPP1R14C,PPP1R3A
Tryptophan Degradation X (Mammalian, via Tryptamine)	1.03	0.111	NaN	ALDH1A1,ALDH1A2,ALDH1A3
3-phosphoinositide Degradation	1.03	0.0619	0.333	CA3,DUSP13,DUSP9,ITPK1,PALD1,PHOSPHO1,PPFIA3,PPP1R14C,PPP1R3A,PTPRF,SGPP1,STYXL2
Guanosine Nucleotides Degradation III	1.03	0.154	NaN	ACP3,NT5E
Senescence Pathway	1.02	0.057	1.508	CACNA1E,CACNA1S,CACNA2D3,CACNB1,CACNG1,CACNG6,CACNG7,CCND2,CDKN2B,CEBPB,DLAT,GADD45G,ITPR2,PDHA1,PDHB,PDK3,PDK4
Relaxin Signaling	1.02	0.0645	0.447	ADCY10,ADCY2,ADCY3,ADCY5,CTH,GNAI1,GNG3,NPR3,PDE4A,Pld6
IL-12 Signaling and Production in Macrophages	1.01	0.0662	NaN	ALB,APOC4,CEBPB,CLU,MST1R,PON1,PRKCQ,RBP4,S100A8
Melanocyte Development and Pigmentation Signaling	0.996	0.0714	0.447	ADCY10,ADCY2,ADCY3,ADCY5,DCT,SOX10,SRC
Airway Pathology in Chronic Obstructive Pulmonary Disease	0.983	0.0678	NaN	FGF10,FGF13,FGF14,IL1B,LCN2,LEP,PRTN3,RBP4
VEGF Signaling	0.979	0.0707	0.378	ACTA1,ACTC1,ACTN2,Actn3,PGF,SRC,VEGFD
Acyl-CoA Hydrolysis	0.971	0.143	NaN	ACOT11,ACOT2
Glycogen Degradation III	0.971	0.143	NaN	AGL,PYGM
Urate Biosynthesis/Inosine 5'-phosphate Degradation	0.971	0.143	NaN	ACP3,NT5E
Pulmonary Healing Signaling Pathway	0.967	0.0603	-0.577	ACKR3,BMP4,CDH1,FGF10,FZD9,MMP3,PGF,PRKCQ,SRC,TNFRSF11B,VEGFD,WNT5B
Superpathway of Cholesterol Biosynthesis	0.959	0.103	NaN	ACAA2,HADHA,HADHB
Thyronamine and Iodothyronamine Metabolism	0.936	0.333	NaN	DIO2
1,25-dihydroxyvitamin D3 Biosynthesis	0.936	0.333	NaN	CYP2R1
Palmitate Biosynthesis I (Animals)	0.936	0.333	NaN	FASN
Ascorbate Recycling (Cytosolic)	0.936	0.333	NaN	GSTO2
Anandamide Degradation	0.936	0.333	NaN	FAAH
Biotin-carboxyl Carrier Protein Assembly	0.936	0.333	NaN	ACACB
Thyroid Hormone Metabolism I (via Deiodination)	0.936	0.333	NaN	DIO2
1D-myo-inositol Hexakisphosphate Biosynthesis V (from Ins(1,3,4)P3)	0.936	0.333	NaN	ITPK1
Glutamate Degradation II	0.936	0.333	NaN	GOT1
Tyrosine Biosynthesis IV	0.936	0.333	NaN	PCBD1
4-aminobutyrate Degradation I	0.936	0.333	NaN	ABAT
Aspartate Biosynthesis	0.936	0.333	NaN	GOT1
Renin-Angiotensin Signaling	0.921	0.0656	0	ADCY10,ADCY2,ADCY3,ADCY5,AGT,ITPR2,PAK3,PRKCQ
Role of Osteoblasts, Osteoclasts and Chondrocytes in Rheumatoid Arthritis	0.921	0.058	NaN	ADAMTS5,BMP3,BMP4,FZD9,GSN,IGF1,IL1B,IL7,MMP3,SFRP5,SRC,TNFRSF11B,WNT5B
nNOS Signaling in Neurons	0.921	0.0851	NaN	CAMK2A,GRIN2B,PFKM,PRKCQ
Retinol Biosynthesis	0.921	0.0851	-1	AADAC,DHRS9,LIPF,PNPLA5
PXR/RXR Activation	0.917	0.0769	-1.342	ALDH1A1,PPARA,PPARGC1A,UGT1A1,UGT1A9 (includes others)
IL-15 Production	0.907	0.065	-1.414	DDR1,ERBB4,MST1R,NTRK1,NTRK3,RET,SRC,TNK1
Virus Entry via Endocytic Pathways	0.896	0.0673	NaN	ACTA1,ACTC1,CXADR,FLNC,HLA-A,PRKCQ,SRC
WNT/Ca+ pathway	0.896	0.0758	0.447	CAMK2A,FZD9,PLCD4,PLCH2,WNT5B
PFKFB4 Signaling Pathway	0.896	0.0833	0	AMPD1,FBP2,GPI,PFKM
Methylglyoxal Degradation III	0.893	0.0968	NaN	Akr1c12/Akr1c13,CYP2E1,PRXL2B
Sertoli Cell-Sertoli Cell Junction Signaling	0.889	0.0583	NaN	ACTA1,ACTC1,ACTN2,Actn3,ADCY10,CDH1,CLDN10,CLDN19,CLDN22,SRC,TUBA1A,TUBA8
Colorectal Cancer Metastasis Signaling	0.873	0.0554	0	ADCY10,ADCY2,ADCY3,ADCY5,CDH1,FZD9,GNAI1,GNG3,GRK3,MMP3,PGF,RHOD,SRC,VEGFD,WNT5B
Adenosine Nucleotides Degradation II	0.873	0.125	NaN	ACP3,NT5E
3-phosphoinositide Biosynthesis	0.866	0.0577	0.333	CA3,DUSP13,DUSP9,ITPK1,PALD1,PHOSPHO1,PPFIA3,PPP1R14C,PPP1R3A,PTPRF,SGPP1,STYXL2
BMP signaling pathway	0.86	0.069	-0.447	BMP3,BMP4,CHRD,HOXC9,NOG,SOSTDC1
Wound Healing Signaling Pathway	0.851	0.0556	-1.069	CEBPB,COL10A1,COL11A2,Col17a1,COL27A1,COL4A6,COL6A5,IL1B,LEP,MST1R,PGF,TNFRSF11B,TRPV1,VEGFD
GŒ±q Signaling	0.827	0.0588	-0.378	ADRA1A,GNAI1,GNG3,HRH1,ITPR2,Pld6,PRKCQ,RGS2,RGS7,RHOD
Agrin Interactions at Neuromuscular Junction	0.821	0.0714	0.447	ACTA1,ACTC1,ERBB4,PAK3,SRC
PRPP Biosynthesis I	0.818	0.25	NaN	PRPS2
Eumelanin Biosynthesis	0.818	0.25	NaN	DCT
L-cysteine Degradation I	0.818	0.25	NaN	GOT1
Phenylalanine Degradation I (Aerobic)	0.818	0.25	NaN	PCBD1
Acetate Conversion to Acetyl-CoA	0.818	0.25	NaN	ACSS1
Fatty Acid Œ≤-oxidation III (Unsaturated, Odd Number)	0.818	0.25	NaN	ECI1
Integrin Signaling	0.815	0.0563	0.905	ACTA1,ACTC1,ACTN2,Actn3,BCAR3,GSN,MYL2,MYLK2,PAK3,RHOD,SRC,TTN
Unfolded protein response	0.81	0.0667	NaN	CEBPB,DNAJB13,DNAJC6,HSPA1A/HSPA1B,Hspa1b,HSPH1
Synaptic Long Term Potentiation	0.799	0.0611	0	CAMK2A,GRIN2B,ITPR2,PLCD4,PLCH2,PPP1R14C,PPP1R3A,PRKCQ
NRF2-mediated Oxidative Stress Response	0.79	0.0549	NaN	ACTA1,ACTC1,CYP2E1,CYP2R1,CYP2U1,DNAJB13,DNAJC6,FKBP5,GSTA3,Gstm6,GSTO2,MAFF,PRKCQ
Basal Cell Carcinoma Signaling	0.785	0.0694	NaN	BMP3,BMP4,FZD9,PTCH2,WNT5B
p70S6K Signaling	0.785	0.0606	-0.707	AGT,F2RL1,GNAI1,MAPT,PLCD4,PLCH2,PRKCQ,SRC
Role of Macrophages, Fibroblasts and Endothelial Cells in Rheumatoid Arthritis	0.759	0.0518	NaN	CAMK2A,CEBPB,F2RL1,FZD9,IL1B,IL7,MMP3,PGF,PLCD4,PLCH2,PRKCQ,SFRP5,SRC,TNFRSF11B,TRAF4,VEGFD,WNT5B
Granzyme A Signaling	0.752	0.105	NaN	GZMA,H1-10
Purine Nucleotides Degradation II (Aerobic)	0.752	0.105	NaN	ACP3,NT5E
FcŒ≥ Receptor-mediated Phagocytosis in Macrophages and Monocytes	0.75	0.0638	0.447	ACTA1,ACTC1,EZR,Pld6,PRKCQ,SRC
Protein Citrullination	0.73	0.2	NaN	PADI2
Tetrahydrofolate Salvage from 5,10-methenyltetrahydrofolate	0.73	0.2	NaN	MTHFD2
Myo-inositol Biosynthesis	0.73	0.2	NaN	IMPA2
dTMP De Novo Biosynthesis	0.73	0.2	NaN	SHMT1
Glutamate Degradation III (via 4-aminobutyrate)	0.73	0.2	NaN	ABAT
Folate Polyglutamylation	0.73	0.2	NaN	SHMT1
Bladder Cancer Signaling	0.728	0.0603	NaN	CDH1,FGF10,FGF13,FGF14,MMP3,PGF,VEGFD
IL-1 Signaling	0.719	0.0625	NaN	ADCY10,ADCY2,ADCY3,ADCY5,GNAI1,GNG3
p53 Signaling	0.693	0.0612	NaN	CCND2,COQ8A,GADD45G,PLAGL1,TRIM29,WT1
MSP-RON Signaling Pathway	0.688	0.069	NaN	ACTA1,ACTC1,KLK8,MST1R
Thyroid Cancer Signaling	0.672	0.0633	-0.447	CDH1,IGF1,NTRK1,NTRK3,RET
Pyruvate Fermentation to Lactate	0.66	0.167	NaN	LDHB
Serotonin and Melatonin Biosynthesis	0.66	0.167	NaN	TPH2
Rapoport-Luebering Glycolytic Shunt	0.66	0.167	NaN	PGAM2
GDP-mannose Biosynthesis	0.66	0.167	NaN	GPI
GADD45 Signaling	0.654	0.0667	0	CCND2,GADD45G,IL1B,WT1
IL-8 Signaling	0.642	0.0524	-1.414	CCND2,CDH1,GNAI1,GNG3,MYL2,PGF,Pld6,PRKCQ,RHOD,SRC,VEGFD
Mechanisms of Viral Exit from Host Cells	0.642	0.0732	NaN	ACTA1,ACTC1,PRKCQ
Heparan Sulfate Biosynthesis (Late Stages)	0.642	0.0617	-1.342	AADAC,CHST1,EXTL1,SULT1E1,SULT2B1
Glioma Signaling	0.631	0.0565	NaN	CAMK2A,CCND2,CDKN2B,IDH3B,IDH3G,IGF1,PRKCQ
Differential Regulation of Cytokine Production in Intestinal Epithelial Cells by IL-17A and IL-17F	0.625	0.087	NaN	IL1B,LCN2
Vitamin-C Transport	0.625	0.087	NaN	GSTO2,SLC2A3
Glucocorticoid Receptor Signaling	0.604	0.0465	NaN	AGT,AR,CYC1,DNAH3,FKBP5,GHR,HLA-A,HSPA1A/HSPA1B,Hspa1b,IGF1,IL1B,MMP3,NDUFA10,NDUFS1,NDUFS2,NDUFS8,NDUFV1,NRIP1,PDK4,PLA2G2E,PLA2G5,RARB,SDHA,SDHB,SRC,UQCRC2,UQCRFS1
VEGF Family Ligand-Receptor Interactions	0.602	0.0595	-1.342	PGF,PLA2G2E,PLA2G5,PRKCQ,VEGFD
14-3-3-mediated Signaling	0.599	0.0551	0	MAPT,PLCD4,PLCH2,PRKCQ,SRC,TUBA1A,TUBA8
GP6 Signaling Pathway	0.599	0.0551	0.378	COL10A1,COL11A2,Col17a1,COL27A1,COL4A6,COL6A5,PRKCQ
Glioblastoma Multiforme Signaling	0.597	0.0526	-0.707	CCND2,FZD9,IGF1,ITPR2,PLCD4,PLCH2,RHOD,SRC,WNT5B
WNT/Œ≤-catenin Signaling	0.578	0.052	0.378	CDH1,CDH2,FRAT1,FZD9,RARB,SFRP5,SOX10,SRC,WNT5B
Semaphorin Neuronal Repulsive Signaling Pathway	0.578	0.053	1.414	MAPT,MYL1,MYL2,MYL3,MYLPF,PAK3,PDE4A,Pde4d
Molecular Mechanisms of Cancer	0.577	0.047	NaN	ADCY10,ADCY2,ADCY3,ADCY5,ARHGEF19,ARHGEF4,BMP3,BMP4,CAMK2A,CCND2,CDH1,CDKN2B,FZD9,GNAI1,GNG3,PAK3,PRKCQ,PTCH2,RHOD,SRC,WNT5B
Bupropion Degradation	0.573	0.08	NaN	CYP2E1,CYP2U1
Paxillin Signaling	0.57	0.0556	0.816	ACTA1,ACTC1,ACTN2,Actn3,PAK3,SRC
Glutamate Receptor Signaling	0.561	0.0606	NaN	GNG3,GRID1,GRIN2B,SLC1A1
Histidine Degradation III	0.553	0.125	NaN	MTHFD2
Inositol Pyrophosphates Biosynthesis	0.553	0.125	NaN	IP6K3
Heparan Sulfate Biosynthesis	0.551	0.0568	-1.342	AADAC,CHST1,EXTL1,SULT1E1,SULT2B1
D-myo-inositol (1,4,5)-Trisphosphate Biosynthesis	0.55	0.0769	NaN	PLCD4,PLCH2
ID1 Signaling Pathway	0.542	0.05	-1.897	AMHR2,BMP4,CHRNA2,CHRNB2,MCAM,PGF,RAP1GAP,SRC,TNFRSF11B,VEGFD
Regulation of Cellular Mechanics by Calpain Protease	0.539	0.0562	NaN	ACTN2,Actn3,CCND2,EZR,SRC
Dermatan Sulfate Biosynthesis (Late Stages)	0.532	0.0638	NaN	CHST1,SULT1E1,SULT2B1
NAD Salvage Pathway II	0.527	0.0741	NaN	ACP3,NT5E
CCR3 Signaling in Eosinophils	0.52	0.0519	-1	GNAI1,GNG3,ITPR2,PAK3,PLA2G2E,PLA2G5,PRKCQ
STAT3 Pathway	0.52	0.0519	-0.816	GHR,IGF1,IL1B,NTRK1,NTRK3,PIM1,SRC
Apelin Muscle Signaling Pathway	0.516	0.0625	NaN	GNAI1,GNG3,PPARGC1A
Sphingosine and Sphingosine-1-phosphate Metabolism	0.51	0.111	NaN	SGPP1
Leucine Degradation I	0.51	0.111	NaN	ACADM
Growth Hormone Signaling	0.493	0.0563	NaN	GHR,IGF1,IGFALS,PRKCQ
Chondroitin Sulfate Biosynthesis (Late Stages)	0.485	0.06	NaN	CHST1,SULT1E1,SULT2B1
FAT10 Cancer Signaling Pathway	0.485	0.06	NaN	ACKR3,HOXB9,TNFRSF11B
Embryonic Stem Cell Differentiation into Cardiac Lineages	0.472	0.1	NaN	HOXB5
Glycine Betaine Degradation	0.472	0.1	NaN	SHMT1
Apelin Endothelial Signaling Pathway	0.467	0.0496	-0.816	ADCY10,ADCY2,ADCY3,ADCY5,GNAI1,GNG3,PRKCQ
Small Cell Lung Cancer Signaling	0.462	0.0521	NaN	CCND2,CDKN2B,CYC1,RARB,TRAF4
TGF-Œ≤ Signaling	0.462	0.0521	NaN	AMHR2,BMP4,HOXC9,INHBB,VDR
Salvage Pathways of Pyrimidine Ribonucleotides	0.442	0.051	1	AK1,APOBEC2,PAK3,PIM1,PRKCQ
CLEAR Signaling Pathway	0.44	0.0456	1.941	ATP6V0E2,ATP6V1C2,GHR,IGF1,ITPR2,KCNIP3,NTRK1,NTRK3,PPARA,PPARGC1A,PRKCQ,RRAGD,TNFRSF11B
Purine Nucleotides De Novo Biosynthesis II	0.439	0.0909	NaN	ADSS1
GDNF Family Ligand-Receptor Interactions	0.435	0.0526	NaN	GFRA3,ITPR2,NRTN,RET
Regulation Of The Epithelial Mesenchymal Transition By Growth Factors Pathway	0.433	0.0469	-0.816	CDH1,CDH2,FGF10,FGF13,FGF14,FOXC2,MEST,PARD6G,TNFRSF11B
Antiproliferative Role of Somatostatin Receptor 2	0.425	0.0519	NaN	CTH,GNG3,NPR3,SRC
Role of MAPK Signaling in Inhibiting the Pathogenesis of Influenza	0.425	0.0519	0	IL1B,PLA2G2E,PLA2G5,PLA2G7
VDR/RXR Activation	0.415	0.0513	0	CEBPB,PRKCQ,VDR,WT1
Toll-like Receptor Signaling	0.415	0.0513	NaN	IL1B,LBP,PPARA,TRAF4
Regulation of the Epithelial-Mesenchymal Transition Pathway	0.412	0.0462	NaN	CDH1,CDH2,FGF10,FGF13,FGF14,FOXC2,FZD9,PARD6G,WNT5B
Role of JAK2 in Hormone-like Cytokine Signaling	0.398	0.0588	NaN	GHR,PRLR
Sumoylation Pathway	0.397	0.0485	0.447	AR,ARHGDIG,CDH1,MYB,RHOD
Chemokine Signaling	0.394	0.05	0	CAMK2A,GNAI1,MYL2,SRC
NAD Phosphorylation and Dephosphorylation	0.383	0.0769	NaN	ACP3
Œ≥-glutamyl Cycle	0.383	0.0769	NaN	GGT1
UDP-N-acetyl-D-galactosamine Biosynthesis II	0.383	0.0769	NaN	GPI
Chondroitin Sulfate Biosynthesis	0.382	0.0517	NaN	CHST1,SULT1E1,SULT2B1
Pyrimidine Ribonucleotides Interconversion	0.382	0.0571	NaN	AK1,SLC25A42
MIF-mediated Glucocorticoid Regulation	0.368	0.0556	NaN	PLA2G2E,PLA2G5
PPAR Signaling	0.364	0.0467	0.447	IL1B,NRIP1,PPARA,PPARGC1A,TNFRSF11B
Dermatan Sulfate Biosynthesis	0.36	0.05	NaN	CHST1,SULT1E1,SULT2B1
PCP (Planar Cell Polarity) Pathway	0.36	0.05	NaN	CELSR1,FZD9,WNT5B
DNA Double-Strand Break Repair by Non-Homologous End Joining	0.359	0.0714	NaN	XRCC6
Role of IL-17A in Psoriasis	0.359	0.0714	NaN	S100A8
Colanic Acid Building Blocks Biosynthesis	0.359	0.0714	NaN	GPI
BAG2 Signaling Pathway	0.357	0.0476	1	HSPA1A/HSPA1B,Hspa1b,MAPT,SIRT3
Ferroptosis Signaling Pathway	0.356	0.0455	0.447	CBS/CBSL,CTH,EMP1,SLC39A8,SLC7A11,TF
Pulmonary Fibrosis Idiopathic Signaling Pathway	0.355	0.0429	1.155	ACTA1,ACTC1,CDH1,CDH2,COL10A1,COL11A2,Col17a1,COL27A1,COL4A6,COL6A5,FZD9,IL1B,MMP3,WNT5B
Epithelial Adherens Junction Signaling	0.35	0.0446	-0.378	CDH1,CDH2,MYH2,MYH4,PAK3,SRC,WASF1
HIPPO signaling	0.348	0.0471	NaN	PATJ,PPP1R14C,PPP1R3A,RASSF6
IL-17A Signaling in Fibroblasts	0.341	0.0526	NaN	CEBPB,LCN2
Pyrimidine Ribonucleotides De Novo Biosynthesis	0.341	0.0526	NaN	AK1,SLC25A42
Telomere Extension by Telomerase	0.337	0.0667	NaN	XRCC6
Choline Biosynthesis III	0.337	0.0667	NaN	Pld6
Leukotriene Biosynthesis	0.337	0.0667	NaN	GGT1
Regulation Of The Epithelial Mesenchymal Transition In Development Pathway	0.331	0.046	1	CDH1,FZD9,PTCH2,WNT5B
Inhibition of Matrix Metalloproteases	0.328	0.0513	NaN	MMP3,TIMP4
Role of MAPK Signaling in Promoting the Pathogenesis of Influenza	0.319	0.0442	-1.342	ATP6V0E2,ATP6V1C2,PLA2G2E,PLA2G5,PLA2G7
IL-17 Signaling	0.317	0.0428	0	CEBPB,IL1B,LCN2,LEP,MMP3,PGF,TNFRSF11B,VEGFD
D-myo-inositol (1,4,5)-trisphosphate Degradation	0.317	0.0625	NaN	IMPA2
Induction of Apoptosis by HIV1	0.31	0.0462	NaN	CYC1,SLC25A10,TNFRSF11B
MSP-RON Signaling In Cancer Cells Pathway	0.304	0.0429	-1.633	KLK8,MST1R,PGF,SRC,ST14,VEGFD
Pyridoxal 5'-phosphate Salvage Pathway	0.301	0.0455	NaN	PAK3,PIM1,PRKCQ
Crosstalk between Dendritic Cells and Natural Killer Cells	0.299	0.044	NaN	ACTA1,ACTC1,CAMK2A,HLA-A
1D-myo-inositol Hexakisphosphate Biosynthesis II (Mammalian)	0.298	0.0588	NaN	ITPK1
PAK Signaling	0.286	0.0424	1.342	MYL1,MYL2,MYL3,MYLPF,PAK3
Pyroptosis Signaling Pathway	0.285	0.043	0	GSDME,GZMA,IL1B,TNFRSF11B
Differential Regulation of Cytokine Production in Macrophages and T Helper Cells by IL-17A and IL-17F	0.281	0.0556	NaN	IL1B
Bile Acid Biosynthesis, Neutral Pathway	0.281	0.0556	NaN	Akr1c12/Akr1c13
Cholecystokinin/Gastrin-mediated Signaling	0.279	0.042	0.447	IL1B,ITPR2,PRKCQ,RHOD,SRC
Role of NANOG in Mammalian Embryonic Stem Cell Pluripotency	0.273	0.0417	NaN	BMP3,BMP4,FZD9,GATA6,WNT5B
MIF Regulation of Innate Immunity	0.272	0.0455	NaN	PLA2G2E,PLA2G5
G Protein Signaling Mediated by Tubby	0.272	0.0455	NaN	GNAI1,GNG3
B Cell Development	0.272	0.0455	NaN	HLA-A,IL7
Estrogen Biosynthesis	0.263	0.0444	NaN	CYP2E1,CYP2U1
Coronavirus Replication Pathway	0.263	0.0444	NaN	TUBA1A,TUBA8
tRNA Splicing	0.253	0.0435	NaN	PDE4A,Pld6
IL-23 Signaling Pathway	0.253	0.0435	NaN	IL1B,RORC
Ephrin B Signaling	0.253	0.0417	NaN	EPHB6,GNAI1,GNG3
Inflammasome pathway	0.251	0.05	NaN	IL1B
Role of IL-17F in Allergic Inflammatory Airway Diseases	0.244	0.0426	NaN	IGF1,IL1B
Androgen Biosynthesis	0.238	0.0476	NaN	SRD5A1
Superpathway of D-myo-inositol (1,4,5)-trisphosphate Metabolism	0.225	0.0455	NaN	IMPA2
The Visual Cycle	0.213	0.0435	NaN	DHRS9
Pyrimidine Deoxyribonucleotides De Novo Biosynthesis I	0.213	0.0435	NaN	AK1
Apelin Cardiac Fibroblast Signaling Pathway	0.213	0.0435	NaN	SPHK1
Methionine Degradation I (to Homocysteine)	0.203	0.0417	NaN	AHCYL1
CSDE1 Signaling Pathway	0	0.0179	NaN	SDC4
IL-13 Signaling Pathway	0	0.0172	NaN	Retnla,SRC
Natural Killer Cell Signaling	0	0.0402	0	COL10A1,COL11A2,HLA-A,HSPA1A/HSPA1B,Hspa1b,Klra7 (includes others),PAK3,PRKCQ
IL-10 Signaling	0	0.0278	NaN	IL1B,LBP
Neuregulin Signaling	0	0.0256	NaN	ERBB4,PRKCQ,SRC
Fc Epsilon RI Signaling	0	0.0254	NaN	PLA2G2E,PLA2G5,PRKCQ
Huntington's Disease Signaling	0	0.0389	-1	CASQ1,GNG3,GRIN2B,HSPA1A/HSPA1B,Hspa1b,IGF1,NTRK1,PENK,PRKCQ,SDHA,SDHB
Coagulation System	0	0.0286	NaN	KNG1
Ceramide Signaling	0	0.0333	NaN	S1PR5,SPHK1,TNFRSF11B
Erythropoietin Signaling Pathway	0	0.0339	0	CCND2,IL1B,ITPR2,LEP,PRKCQ,SRC
Role of Pattern Recognition Receptors in Recognition of Bacteria and Viruses	0	0.0192	NaN	IL1B,LEP,PRKCQ
Role of PKR in Interferon Induction and Antiviral Response	0	0.0294	NaN	CYC1,HSPA1A/HSPA1B,Hspa1b,IL1B
TREM1 Signaling	0	0.013	NaN	IL1B
Role of NFAT in Regulation of the Immune Response	0	0.00849	NaN	GNAI1,GNG3,HLA-A,ITPR2,PRKCQ
LPS-stimulated MAPK Signaling	0	0.0235	NaN	LBP,PRKCQ
NF-Œ∫B Activation by Viruses	0	0.0128	NaN	PRKCQ
CCR5 Signaling in Macrophages	0	0.024	NaN	CACNA1E,CACNA1H,CACNA1S,CACNA2D3,CACNB1,CACNG1,CACNG6,CACNG7,GNAI1,GNG3,ITPR2,PRKCQ
CD40 Signaling	0	0.0149	NaN	PTGS1
Calcium-induced T Lymphocyte Apoptosis	0	0.0109	2.236	ATP2A1,HLA-A,ITPR2,NR4A1,PRKCQ
Cytotoxic T Lymphocyte-mediated Apoptosis of Target Cells	0	0.00471	NaN	CYC1,HLA-A
CD27 Signaling in Lymphocytes	0	0.0175	NaN	CYC1
IL-3 Signaling	0	0.0127	NaN	PRKCQ
Lymphotoxin Œ≤ Receptor Signaling	0	0.0364	NaN	CYC1,TRAF4
fMLP Signaling in Neutrophils	0	0.0305	NaN	GNAI1,GNG3,ITPR2,PRKCQ
Thrombopoietin Signaling	0	0.0317	NaN	PRKCQ,THPO
CTLA4 Signaling in Cytotoxic T Lymphocytes	0	0.00209	NaN	HLA-A
T Helper Cell Differentiation	0	0.00849	NaN	HLA-A,RORC,TBX21,TNFRSF11B
Oncostatin M Signaling	0	0.0233	NaN	MMP3
CD28 Signaling in T Helper Cells	0	0.0058	NaN	HLA-A,ITPR2,PRKCQ
IL-15 Signaling	0	0.00189	NaN	Iglc2
Role of Cytokines in Mediating Communication between Immune Cells	0	0.0185	NaN	IL1B
Dendritic Cell Maturation	0	0.0135	0.707	COL10A1,COL11A2,HLA-A,IL1B,LEP,PLCD4,PLCH2,TNFRSF11B
Angiopoietin Signaling	0	0.013	NaN	PAK3
Docosahexaenoic Acid (DHA) Signaling	0	0.0263	NaN	IL1B
Semaphorin Signaling in Neurons	0	0.0323	NaN	PAK3,RHOD
ICOS-ICOSL Signaling in T Helper Cells	0	0.00789	NaN	CAMK2A,HLA-A,ITPR2,PRKCQ
Cell Cycle Regulation by BTG Family Proteins	0	0.027	NaN	HOXB9
HGF Signaling	0	0.00758	NaN	PRKCQ
HMGB1 Signaling	0	0.024	NaN	IL1B,LEP,RHOD,TNFRSF11B
ATM Signaling	0	0.0101	NaN	GADD45G
Prolactin Signaling	0	0.0349	NaN	CEBPB,PRKCQ,PRLR
Melanoma Signaling	0	0.02	NaN	CDH1
Prostate Cancer Signaling	0	0.0175	NaN	AR,SRD5A1
Renal Cell Carcinoma Signaling	0	0.025	NaN	FH,PAK3
Type I Diabetes Mellitus Signaling	0	0.00786	NaN	CYC1,HLA-A,IL1B,TNFRSF11B
Endometrial Cancer Signaling	0	0.0167	NaN	CDH1
Allograft Rejection Signaling	0	0.00207	NaN	HLA-A
Autoimmune Thyroid Disease Signaling	0	0.00441	NaN	HLA-A,TSHR
Acute Myeloid Leukemia Signaling	0	0.033	NaN	IDH3B,IDH3G,PIM1
Graft-versus-Host Disease Signaling	0	0.00448	NaN	HLA-A,IL1B
Chronic Myeloid Leukemia Signaling	0	0.00935	NaN	CCND2
Non-Small Cell Lung Cancer Signaling	0	0.0319	NaN	CCND2,ITPR2,RARB
ERK5 Signaling	0	0.027	NaN	NTRK1,SRC
mTOR Signaling	0	0.0283	NaN	PGF,Pld6,PRKCQ,PRR5,RHOD,VEGFD
MYC Mediated Apoptosis Signaling	0	0.04	NaN	ADRB1,TNFRSF11B
Pancreatic Adenocarcinoma Signaling	0	0.0397	NaN	CDKN2B,CYP2E1,PGF,Pld6,VEGFD
Communication between Innate and Adaptive Immune Cells	0	0.00323	NaN	HLA-A,Iglc2,IL1B
Systemic Lupus Erythematosus Signaling	0	0.00804	NaN	C6,C7,HLA-A,IL1B,KNG1
CDC42 Signaling	0	0.0122	0.816	HLA-A,MYL1,MYL2,MYL3,MYLPF,PAK3,SRC
FAK Signaling	0	0.0317	-1.567	ACKR3,ADGRG2,ADRA1A,ADRA2A,ADRB1,BCAR3,CCR10,CDH1,CELSR1,CNR1,COL10A1,COL11A2,CRHR2,DRD1,F2RL1,FFAR2,FZD9,GCGR,GHR,GPR156,GPR171,GPR27,HRH1,MC2R,NPFFR1,NTSR2,OXTR,PAK3,PTGFR,S1PR5,SRC,SUCNR1,TSHR
EIF2 Signaling	0	0.0134	NaN	ACTA1,ACTC1,Rpl39l
Retinoic acid Mediated Apoptosis Signaling	0	0.0167	NaN	RARB
Hereditary Breast Cancer Signaling	0	0.0141	NaN	CCND2,GADD45G
RAC Signaling	0	0.0217	NaN	ANK1,PAK3,WASF1
Phospholipase C Signaling	0	0.028	0	ADCY10,ADCY2,ADCY3,ADCY5,ARHGEF19,ARHGEF4,GNG3,ITPR2,MYL1,MYL2,MYL3,MYLPF,PLA2G2E,PLA2G5,PLCD4,Pld6,PRKCQ,RHOD,SRC
Ovarian Cancer Signaling	0	0.038	NaN	FZD9,PGF,PTGS1,SRC,VEGFD,WNT5B
HER-2 Signaling in Breast Cancer	0	0.0352	-2.121	COX5A,COX6A2,COX7A1,COX7B,Cox8b,PARD6G,PRKCQ,SRC
Altered T Cell and B Cell Signaling in Rheumatoid Arthritis	0	0.00813	NaN	CCL21,HLA-A,IL1B,PRTN3
Estrogen-Dependent Breast Cancer Signaling	0	0.0247	NaN	IGF1,SRC
Glioma Invasiveness Signaling	0	0.0274	NaN	RHOD,TIMP4
RANK Signaling in Osteoclasts	0	0.022	NaN	GSN,SRC
Regulation of IL-2 Expression in Activated and Anergic T Lymphocytes	0	0.00217	NaN	PRKCQ
Role of WNT/GSK-3Œ≤ Signaling in the Pathogenesis of Influenza	0	0.0256	NaN	FZD9,WNT5B
NUR77 Signaling in T Lymphocytes	0	0.00586	NaN	HLA-A,NR4A1,PRKCQ
PKCŒ∏ Signaling in T Lymphocytes	0	0.0215	NaN	CACNA1E,CACNA1H,CACNA1S,CACNA2D3,CACNB1,CACNG1,CACNG6,CACNG7,CAMK2A,HLA-A,ITPR2,PRKCQ
TNFR1 Signaling	0	0.0192	NaN	PAK3
Role of MAPK Signaling in the Pathogenesis of Influenza	0	0.0366	NaN	PLA2G2E,PLA2G5,PLA2G7
Role of PI3K/AKT Signaling in the Pathogenesis of Influenza	0	0.0152	NaN	GNAI1
Role of Hypercytokinemia/hyperchemokinemia in the Pathogenesis of Influenza	0	0.0116	NaN	IL1B
OX40 Signaling Pathway	0	0.00209	NaN	HLA-A
PI3K Signaling in B Lymphocytes	0	0.028	1	CAMK2A,ITPR2,PLCD4,PLCH2
Cyclins and Cell Cycle Regulation	0	0.0238	NaN	CCND2,CDKN2B
Role of Tissue Factor in Cancer	0	0.0259	NaN	F2RL1,IL1B,SRC
Role of JAK1 and JAK3 in Œ≥c Cytokine Signaling	0	0.0145	NaN	IL7
Actin Nucleation by ARP-WASP Complex	0	0.0215	NaN	RHOD,WASF1
NGF Signaling	0	0.0167	NaN	NTRK1,TRAF4
Mouse Embryonic Stem Cell Pluripotency	0	0.0192	NaN	BMP4,FZD9
Hematopoiesis from Pluripotent Stem Cells	0	0.00226	NaN	IL7
Transcriptional Regulatory Network in Embryonic Stem Cells	0	0.037	NaN	FOXC1,GATA6
iNOS Signaling	0	0.0213	NaN	LBP
ERBB Signaling	0	0.0319	NaN	ERBB4,PAK3,PRKCQ
ERBB4 Signaling	0	0.0294	NaN	ERBB4,PRKCQ
Glutathione Redox Reactions I	0	0.0357	NaN	PTGES
Ubiquinol-10 Biosynthesis (Eukaryotic)	0	0.0333	NaN	CYP2E1
Histidine Degradation VI	0	0.0357	NaN	CYP2E1
Pregnenolone Biosynthesis	0	0.037	NaN	CYP2E1
TEC Kinase Signaling	0	0.0138	0	ACTA1,ACTC1,GNAI1,GNG3,PAK3,PRKCQ,RHOD,SRC
UVA-Induced MAPK Signaling	0	0.0204	NaN	PLCD4,PLCH2
UVB-Induced MAPK Signaling	0	0.0192	NaN	PRKCQ
UVC-Induced MAPK Signaling	0	0.0392	NaN	PRKCQ,SRC
Adipogenesis pathway	0	0.037	NaN	BMP4,CEBPB,FOXC2,FZD9,LEP
EGF Signaling	0	0.0364	NaN	ITPR2,SRC
Cell Cycle: G1/S Checkpoint Regulation	0	0.0294	NaN	CCND2,CDKN2B
ERK/MAPK Signaling	0	0.0324	-1.89	DUSP9,PAK3,PLA2G2E,PLA2G5,PPP1R14C,PPP1R3A,SRC
SAPK/JNK Signaling	0	0.00199	NaN	GNG3
PI3K/AKT Signaling	0	0.00503	NaN	GHR
PTEN Signaling	0	0.02	NaN	GHR,NTRK1,NTRK3
Protein Ubiquitination Pathway	0	0.0364	NaN	DNAJB13,DNAJC22,DNAJC28,DNAJC6,HLA-A,HSPA1A/HSPA1B,HSPB6,HSPH1,USP13,USP35
Amyloid Processing	0	0.0196	NaN	MAPT
FGF Signaling	0	0.0349	NaN	FGF10,FGF13,FGF14
JAK/STAT Signaling	0	0.0122	NaN	CEBPB
IL-4 Signaling	0	0.0215	NaN	HLA-A,IRF4
Antigen Presentation Pathway	0	0.0256	NaN	HLA-A
B Cell Receptor Signaling	0	0.00475	NaN	CAMK2A,Iglc2,PRKCQ
Insulin Receptor Signaling	0	0.0286	2	ASIC3,PPP1R14C,PPP1R3A,PTPRF
Phototransduction Pathway	0	0.0185	NaN	OPN3
Neurotrophin/TRK Signaling	0	0.0256	NaN	NTRK1,NTRK3
Sonic Hedgehog Signaling	0	0.0345	NaN	PTCH2
Death Receptor Signaling	0	0.0312	NaN	ACTA1,ACTC1,CYC1
IGF-1 Signaling	0	0.0192	NaN	IGF1,IGFBP4
p38 MAPK Signaling	0	0.0333	NaN	IL1B,MAPT,PLA2G2E,PLA2G5
Apoptosis Signaling	0	0.0288	NaN	BCL2L10,CYC1,PRKCQ
Notch Signaling	0	0.0263	NaN	MFNG
NF-Œ∫B Signaling	0	0.0123	-0.378	BMP4,GHR,IL1B,NTRK1,NTRK3,PRKCQ,TNFRSF11B
T Cell Receptor Signaling	0	0.00326	NaN	HLA-A,PRKCQ
IL-6 Signaling	0	0.0312	NaN	CEBPB,IL1B,LBP,TNFRSF11B
PDGF Signaling	0	0.0349	NaN	CAV3,SPHK1,SRC
Phagosome Maturation	0	0.0377	NaN	ATP6V0E2,ATP6V1C2,HLA-A,RILP,TUBA1A,TUBA8
Autophagy	0	0.0233	0.447	ATG9B,GCGR,IGF1,PRKCQ,TNFRSF11B
Macropinocytosis Signaling	0	0.0263	NaN	PRKCQ,SRC
PD-1, PD-L1 cancer immunotherapy pathway	0	0.0283	NaN	HLA-A,PRKCQ,TNFRSF11B
Th1 and Th2 Activation Pathway	0	0.0291	NaN	HLA-A,NFIL3,PRKCQ,TBX21,TIMD4
Th1 Pathway	0	0.0328	2	HLA-A,NFIL3,PRKCQ,TBX21
Th2 Pathway	0	0.0292	NaN	HLA-A,PRKCQ,TBX21,TIMD4
IL-7 Signaling Pathway	0	0.0128	NaN	IL7
Neuroinflammation Signaling Pathway	0	0.0284	2.121	GRIN2B,HLA-A,IL1B,MAPT,MMP3,PLA2G2E,PLA2G5,S100B,SLC6A13
Th17 Activation Pathway	0	0.0062	NaN	IL1B,IRF4,RORC
SPINK1 Pancreatic Cancer Pathway	0	0.0333	NaN	F2RL1,KLK8
SPINK1 General Cancer Pathway	0	0.0145	NaN	GZMA
T Cell Exhaustion Signaling Pathway	0	0.00707	NaN	HLA-A,IRF4,PRKCQ,TBX21
Systemic Lupus Erythematosus In T Cell Signaling Pathway	0	0.0125	-0.707	CASQ1,EZR,GNAI1,HLA-A,IRF4,LEP,RHOD,RORC
Systemic Lupus Erythematosus In B Cell Signaling Pathway	0	0.00968	0	CCND2,Iglc2,IL1B,LEP,PRKCQ,SRC,TRAF4
Inhibition of ARE-Mediated mRNA Degradation Pathway	0	0.0124	NaN	MC2R,TNFRSF11B
HOTAIR Regulatory Pathway	0	0.0245	0	AR,CDH1,MMP3,WNT5B
BEX2 Signaling Pathway	0	0.037	NaN	CDH2,PGF,VEGFD
Necroptosis Signaling Pathway	0	0.0318	-0.447	CAMK2A,PLA2G2E,PLA2G5,SLC25A10,TNFRSF11B
Kinetochore Metaphase Signaling Pathway	0	0.027	NaN	DNAH3,PPP1R14C,PPP1R3A
Coronavirus Pathogenesis Pathway	0	0.0246	-0.447	AGT,AR,EEF1A2,IL1B,KNG1
MSP-RON Signaling In Macrophages Pathway	0	0.0252	NaN	KLK8,MST1R,ST14
GM-CSF Signaling	0	0.0286	NaN	CAMK2A,PIM1
Ephrin Receptor Signaling	0	0.0394	-2.236	EPHB6,GNAI1,GNG3,GRIN2B,PAK3,PGF,SRC,VEGFD

## Sheet: iWAT
Ingenuity Canonical Pathways	-log(p-value)	Ratio	z-score	Molecules
Th1 and Th2 Activation Pathway	24	0.215	NaN	CCR4,CD247,CD28,CD3D,CD3E,CD3G,CD4,CD40,CD40LG,CD8A,CXCR3,CXCR6,GFI1,H2-Eb2,HLA-A,HLA-DMB,HLA-DOA,HLA-DOB,ICOS,ICOSLG/LOC102723996,IKZF1,IL12A,IL18R1,IL27RA,IL2RB,IL2RG,KLRD1,LTA,PIK3CD,PRKCQ,RUNX3,STAT4,TBX21,TIMD4,TNFRSF4,TNFSF11,VAV1
Th1 Pathway	20.2	0.238	5.099	CD247,CD28,CD3D,CD3E,CD3G,CD4,CD40,CD40LG,CD8A,CXCR3,H2-Eb2,HLA-A,HLA-DMB,HLA-DOA,HLA-DOB,ICOS,ICOSLG/LOC102723996,IL12A,IL18R1,IL27RA,KLRD1,LTA,PIK3CD,PRKCQ,RUNX3,STAT4,TBX21,TNFSF11,VAV1
Th2 Pathway	18.7	0.212	2.683	CCR4,CD247,CD28,CD3D,CD3E,CD3G,CD4,CD40,CXCR6,GFI1,H2-Eb2,HLA-A,HLA-DMB,HLA-DOA,HLA-DOB,ICOS,ICOSLG/LOC102723996,IKZF1,IL12A,IL2RB,IL2RG,PIK3CD,PRKCQ,RUNX3,STAT4,TBX21,TIMD4,TNFRSF4,VAV1
Primary Immunodeficiency Signaling	14	0.304	NaN	AIRE,CD19,CD3D,CD3E,CD4,CD40,CD40LG,CD79A,CD8A,CIITA,ICOS,IL2RG,LCK,PTPRC,TNFRSF13B,TNFRSF13C,ZAP70
Granulocyte Adhesion and Diapedesis	13.9	0.148	NaN	2610528A11Rik,CCL19,CCL21,CCL22,CCL5,CCR4,CCR6,CCR7,CCR9,CLDN19,CXCL13,CXCL14,CXCR2,CXCR3,CXCR5,CXCR6,IL18RAP,IL1B,IL1R2,ITGA4,MMP25,MMP3,NGFR,SELL,SELPLG,THY1,TNF,TNFRSF11B
PD-1, PD-L1 cancer immunotherapy pathway	13.1	0.198	-2.683	CD247,CD28,FOXP3,H2-Eb2,HLA-A,HLA-DMB,HLA-DOA,HLA-DOB,IL12A,IL2RB,IL2RG,LAT,LCK,NGFR,PDCD1,PIK3CD,PRKCQ,RASGRP1,TNF,TNFRSF11B,ZAP70
Crosstalk between Dendritic Cells and Natural Killer Cells	12.3	0.209	4	ACTC1,CCR7,CD226,CD28,CD40,CD40LG,CD69,HLA-A,IL12A,IL2RB,IL2RG,ITGAL,KLRD1,LTA,LTB,PRF1,REL,TLR9,TNF
Natural Killer Cell Signaling	11.6	0.131	3.674	CD226,CD247,COL10A1,HCST,HLA-A,IL12A,IL18R1,IL18RAP,IL2RB,ITGAL,Klra7 (includes others),KLRB1,KLRD1,LAT,LCK,PIK3CD,PRKCQ,PTPN6,RAC2,RASSF5,REL,SH2D1A,STAT4,VAV1,WAS,ZAP70
T Cell Receptor Signaling	11	0.0749	5.814	CAMK4,CARD11,CD247,CD28,CD3D,CD3E,CD3G,CD4,CD8A,CD8B,CTLA4,GRAP2,H2-Eb2,H2-M1/H2-M9,H2-M2,HLA-A,HLA-DMB,HLA-DOA,HLA-DOB,ICOS,ICOSLG/LOC102723996,ITGAL,ITK,LAT,LCK,LEF1,NFKBIE,PIK3CD,PRKCQ,PTPN6,PTPN7,PTPRC,RASGRP1,REL,SKAP1,Tcf7,TNF,Trac,Trbc1,Trbc2,Trbv1,Trbv13-1,Trbv13-2,Trbv3,VAV1,ZAP70
Agranulocyte Adhesion and Diapedesis	10.9	0.121	NaN	2610528A11Rik,ACTC1,CCL19,CCL21,CCL22,CCL5,CCR4,CCR6,CCR7,CCR9,CLDN19,CXCL13,CXCL14,CXCR2,CXCR3,CXCR5,CXCR6,Glycam1,IL1B,ITGA4,ITGB7,MMP25,MMP3,SELL,SELPLG,TNF
Leukocyte Extravasation Signaling	9.53	0.119	3.441	ACTC1,ARHGAP4,ARHGAP9,CLDN19,ITGA4,ITGAL,ITK,MMP25,MMP3,NCF4,PIK3CD,PRKCB,PRKCQ,RAC2,RASGRP1,RASSF5,RHOH,SELPLG,SPN,THY1,TXK,VAV1,WAS
ICOS-ICOSL Signaling in T Helper Cells	9.15	0.075	4.796	CAMK4,CD247,CD28,CD3D,CD3E,CD3G,CD4,CD40,CD40LG,GRAP2,H2-Eb2,HLA-A,HLA-DMB,HLA-DOA,HLA-DOB,ICOS,ICOSLG/LOC102723996,IL2RB,IL2RG,ITK,LAT,LCK,NFKBID,NFKBIE,PIK3CD,PRKCQ,PTPRC,REL,Trac,TRAT1,Trbc1,Trbc2,Trbv1,Trbv13-1,Trbv13-2,Trbv3,VAV1,ZAP70
Role of Pattern Recognition Receptors in Recognition of Bacteria and Viruses	8.92	0.128	3.162	CCL5,CD40LG,CLCF1,CLEC6A,IL12A,IL1B,LTA,LTB,OSM,PIK3CD,PRKCB,PRKCQ,REL,TLR1,Tlr11,TLR9,TNF,TNFSF11,TNFSF14,TNFSF8
Cardiac Hypertrophy Signaling (Enhanced)	8.85	0.0718	4.041	AGT,CACNA1D,CACNA1S,CACNA2D4,CACNB3,CAMK4,CD40LG,CLCF1,CXCR2,FGF14,IL12A,IL18R1,IL18RAP,IL1B,IL1R2,IL21R,IL27RA,IL2RB,IL2RG,IL5RA,IL9R,ITGA4,ITGAL,ITGB3,ITGB7,LTA,LTB,NGFR,OSM,PIK3CD,PLCB2,PRKCB,PRKCQ,REL,TNF,TNFRSF11B,TNFSF11,TNFSF14,TNFSF8
Altered T Cell and B Cell Signaling in Rheumatoid Arthritis	8.42	0.0732	NaN	CCL21,CD247,CD28,CD3D,CD3E,CD3G,CD40,CD40LG,CD79A,CD79B,CXCL13,H2-Eb2,HLA-A,HLA-DMB,HLA-DOA,HLA-DOB,IL12A,IL1B,LTA,LTB,REL,SLAMF1,TLR1,Tlr11,TLR9,TNF,TNFRSF13B,TNFRSF13C,TNFSF11,Trac,Trbc1,Trbc2,Trbv1,Trbv13-1,Trbv13-2,Trbv3
Phagosome Formation	8.3	0.0637	6.03	ADGRG2,ADGRG5,CCR4,CCR6,CCR7,CCR9,CNR2,CR2,CXCR6,FCER2,FFAR1,GPR132,GPR171,GPR174,GPR18,GPR183,GPR55,GPR68,GPR83,ITGA4,ITGAL,ITGB3,ITGB7,LAT,LCK,MARCO,P2RY10,P2RY13,PIK3CD,PLA2G2D,PRKCB,PRKCQ,RAC2,RASGRP1,S1PR4,SPHK1,TACR1,TIMD4,TLR1,Tlr11,TLR9,VAV1,WAS,XCR1
B Cell Development	8.28	0.25	NaN	CD19,CD40,CD79A,CD79B,H2-Eb2,HLA-A,HLA-DMB,HLA-DOA,HLA-DOB,PTPRC,SPN
Wound Healing Signaling Pathway	7.94	0.0952	2.449	CCL5,CD40LG,CLCF1,COL10A1,COL4A6,Col6a4,COL6A5,COL6A6,IL12A,IL18RAP,IL1B,IL1R2,LTA,LTB,Mcpt4,NFKBID,NFKBIE,NGFR,OSM,TNF,TNFRSF11B,TNFSF11,TNFSF14,TNFSF8
Hepatic Fibrosis Signaling Pathway	7.91	0.0758	3.272	AGT,CACNA1D,CACNA1S,CACNA2D4,CACNB3,CAMK4,CCL5,CD40,CD40LG,COL10A1,IL18RAP,IL1B,IL1R2,ITGA4,ITGAL,ITGB3,ITGB7,LEF1,LEPR,NFKBID,NFKBIE,NGFR,PIK3CD,PRKCB,PRKCQ,RAC2,REL,RHOF,RHOH,Tcf7,TNF,TNFRSF11B
Role of Macrophages, Fibroblasts and Endothelial Cells in Rheumatoid Arthritis	7.5	0.0823	NaN	CAMK4,CCL5,IL16,IL18R1,IL18RAP,IL1B,IL1R2,LEF1,LTA,LTB,MMP3,NFKBID,NFKBIE,NGFR,OSM,PIK3CD,PLCB2,PRKCB,PRKCQ,Tcf7,TLR1,Tlr11,TLR9,TNF,TNFRSF11B,TNFSF11,TRAF1
Hepatic Cholestasis	7.4	0.105	NaN	CD40LG,CLCF1,IL12A,IL18RAP,IL1B,IL1R2,LTA,LTB,NFKBID,NFKBIE,NGFR,OSM,PRKCB,PRKCQ,REL,TNF,TNFRSF11B,TNFSF11,TNFSF14,TNFSF8
CD28 Signaling in T Helper Cells	7.35	0.0677	3	CAMK4,CARD11,CD247,CD28,CD3D,CD3E,CD3G,CD4,CTLA4,GRAP2,H2-Eb2,HLA-A,HLA-DMB,HLA-DOA,HLA-DOB,ITK,LAT,LCK,NFKBID,NFKBIE,PIK3CD,PRKCQ,PTPN6,PTPRC,REL,Trac,Trbc1,Trbc2,Trbv1,Trbv13-1,Trbv13-2,Trbv3,VAV1,WAS,ZAP70
Hepatic Fibrosis / Hepatic Stellate Cell Activation	7.29	0.103	NaN	AGT,CCL21,CCL5,CCR7,CD40,CD40LG,COL10A1,COL4A6,Col6a4,COL6A5,COL6A6,CXCR3,IL18RAP,IL1B,IL1R2,LEPR,NGFR,REL,TNF,TNFRSF11B
Erythropoietin Signaling Pathway	7.24	0.107	-2.357	CD40LG,CLCF1,IL12A,IL1B,LTA,LTB,NFKBID,NFKBIE,OSM,PIK3CD,PRKCB,PRKCQ,PTPN6,RAC2,REL,TNF,TNFSF11,TNFSF14,TNFSF8
PKCŒ∏ Signaling in T Lymphocytes	7.02	0.0645	4.69	CACNA1D,CACNA1H,CACNA1I,CACNA1S,CACNA2D4,CACNB3,CARD11,CD247,CD28,CD3D,CD3E,CD3G,CD4,GRAP2,H2-Eb2,HLA-A,HLA-DMB,HLA-DOA,HLA-DOB,LAT,LCK,NFKBID,NFKBIE,PIK3CD,PRKCQ,RAC2,REL,Trac,Trbc1,Trbc2,Trbv1,Trbv13-1,Trbv13-2,Trbv3,VAV1,ZAP70
FAK Signaling	7	0.0519	6.804	ADGRG2,ADGRG5,CCR4,CCR6,CCR7,CCR9,CD247,CD3D,CD3E,CD3G,CNR2,COL10A1,CXCR2,CXCR6,FFAR1,GPR132,GPR171,GPR174,GPR18,GPR183,GPR55,GPR68,GPR83,IL18R1,IL18RAP,IL1R2,IL21R,IL27RA,IL2RB,IL2RG,IL5RA,IL9R,ITGA4,ITGAL,ITGB3,ITGB7,LCK,LEF1,P2RY10,P2RY13,PIK3CD,S1PR4,SH2D2A,TACR1,Tcf7,Trac,Trbc1,Trbc2,Trbv1,Trbv13-1,Trbv13-2,Trbv3,WAS,XCR1
HMGB1 Signaling	6.91	0.108	2.53	CD40LG,CLCF1,IL12A,IL1B,LTA,LTB,NGFR,OSM,PIK3CD,RAC2,REL,RHOF,RHOH,TNF,TNFRSF11B,TNFSF11,TNFSF14,TNFSF8
T Helper Cell Differentiation	6.81	0.0679	NaN	CD247,CD28,CD3D,CD3E,CD3G,CD40,CD40LG,CXCR5,FOXP3,H2-Eb2,HLA-A,HLA-DMB,HLA-DOA,HLA-DOB,ICOS,ICOSLG/LOC102723996,IL12A,IL18R1,IL21R,IL2RG,NGFR,STAT4,TBX21,TNF,TNFRSF11B,Trac,Trbc1,Trbc2,Trbv1,Trbv13-1,Trbv13-2,Trbv3
Dendritic Cell Maturation	6.4	0.0608	4.6	CCR7,CD247,CD3D,CD3E,CD3G,CD40,CD40LG,COL10A1,H2-Eb2,HLA-A,HLA-DMB,HLA-DOA,HLA-DOB,IL12A,IL1B,LEPR,LTA,LTB,LY75,NFKBID,NFKBIE,NGFR,PIK3CD,PLCB2,REL,STAT4,TLR9,TNF,TNFRSF11B,Trac,Trbc1,Trbc2,Trbv1,Trbv13-1,Trbv13-2,Trbv3
Airway Pathology in Chronic Obstructive Pulmonary Disease	6.02	0.119	NaN	CD40LG,CLCF1,FGF14,IL12A,IL1B,LCN2,LTA,LTB,OSM,PRF1,TNF,TNFSF11,TNFSF14,TNFSF8
PI3K/AKT Signaling	5.78	0.0905	2	CXCR2,IL18R1,IL18RAP,IL1R2,IL21R,IL27RA,IL2RB,IL2RG,IL5RA,IL9R,ITGA4,ITGAL,ITGB3,ITGB7,NFKBID,NFKBIE,PIK3CD,REL
CREB Signaling in Neurons	5.73	0.0578	4.902	ADGRG2,ADGRG5,CACNA1D,CACNA1H,CACNA1I,CACNA1S,CACNA2D4,CACNB3,CAMK4,CCR4,CCR6,CCR7,CCR9,CNR2,CXCR6,FFAR1,GPR132,GPR171,GPR174,GPR18,GPR183,GPR55,GPR68,GPR83,NGFR,NTRK3,P2RY10,P2RY13,PIK3CD,PLCB2,PRKCB,PRKCQ,S1PR4,TACR1,XCR1
PI3K Signaling in B Lymphocytes	5.72	0.105	3.464	BLK,CAMK4,CD19,CD40,CD79A,CD79B,CR2,NFKBID,NFKBIE,PIK3CD,PLCB2,PRKCB,PTPRC,REL,VAV1
GP6 Signaling Pathway	5.63	0.11	1.508	CAMK4,COL10A1,COL4A6,Col6a4,COL6A5,COL6A6,GRAP2,ITGB3,ITK,LAT,PIK3CD,PRKCB,PRKCQ,VAV1
NF-Œ∫B Activation by Viruses	5.6	0.141	3.162	CD4,CR2,CXCR5,ITGB3,LCK,NFKBID,NFKBIE,PIK3CD,PRKCB,PRKCQ,REL
Production of Nitric Oxide and Reactive Oxygen Species in Macrophages	5.4	0.089	2.673	ALB,HOXA10,NCF4,NFKBID,NFKBIE,NGFR,PIK3CD,PRKCB,PRKCQ,PTPN6,RAC2,REL,RHOF,RHOH,SERPINA1,TNF,TNFRSF11B
Type II Diabetes Mellitus Signaling	5.35	0.098	2.121	CACNA1D,CACNA1H,CACNA1I,CACNA1S,CACNA2D4,CACNB3,NFKBID,NFKBIE,NGFR,PIK3CD,PRKCB,PRKCQ,REL,TNF,TNFRSF11B
STAT3 Pathway	5.32	0.104	1.633	CXCR2,IL18R1,IL18RAP,IL1B,IL1R2,IL21R,IL27RA,IL2RB,IL2RG,IL5RA,IL9R,NGFR,NTRK3,PTPN6
IL-17 Signaling	4.9	0.0856	3.5	CCL22,CD40LG,CLCF1,IL12A,IL1B,LCN2,LTA,LTB,MMP3,OSM,PIK3CD,TNF,TNFRSF11B,TNFSF11,TNFSF14,TNFSF8
TEC Kinase Signaling	4.9	0.0553	3.357	ACTC1,BLK,CD247,CD3D,CD3E,CD3G,FRK,ITGA4,ITGAL,ITGB3,ITGB7,ITK,LCK,PIK3CD,PRKCB,PRKCQ,RAC2,REL,RHOF,RHOH,STAT4,TNF,Trac,Trbc1,Trbc2,Trbv1,Trbv13-1,Trbv13-2,Trbv3,TXK,VAV1,WAS
Glucocorticoid Receptor Signaling	4.87	0.0551	NaN	AGT,CCL5,CD247,CD3D,CD3E,CD3G,CXCR2,DPF1,H2-Eb2,H2-M1/H2-M9,H2-M2,HLA-A,HLA-DMB,HLA-DOA,HLA-DOB,IL18R1,IL18RAP,IL1B,IL1R2,IL21R,IL27RA,IL2RB,IL2RG,IL5RA,IL9R,MMP3,NFKBID,NFKBIE,PDK4,PIK3CD,PLA2G2D,TNF
Systemic Lupus Erythematosus In T Cell Signaling Pathway	4.8	0.053	4.379	CAMK4,CD247,CD28,CD3D,CD3E,CD3G,CD40LG,FOXP3,H2-Eb2,H2-M1/H2-M9,H2-M2,HLA-A,HLA-DMB,HLA-DOA,HLA-DOB,ICOS,ICOSLG/LOC102723996,IRF4,ITGAL,LAT,LEPR,PIK3CD,RAC2,RHOF,RHOH,SELPLG,Trac,Trbc1,Trbc2,Trbv1,Trbv13-1,Trbv13-2,Trbv3,VAV1
Atherosclerosis Signaling	4.77	0.0992	NaN	ALB,CD40,CD40LG,COL10A1,IL1B,ITGA4,MMP3,PLA2G2D,REL,SELPLG,SERPINA1,TNF,TNFSF14
Osteoarthritis Pathway	4.75	0.0763	2.496	COL10A1,CXCR2,GREM1,IL18RAP,IL1B,IL1R2,ITGA4,ITGAL,ITGB3,ITGB7,LEF1,MMP3,REL,SLC39A8,SOX9,SPHK1,Tcf7,TNF
NF-Œ∫B Signaling	4.63	0.0544	3.13	CARD11,CD247,CD3D,CD3E,CD3G,CD40,CD40LG,IL1B,IL1R2,LCK,LTA,NFKBID,NFKBIE,NGFR,NTRK3,PIK3CD,PRKCB,PRKCQ,TLR1,TLR9,TNF,TNFRSF11B,TNFSF11,Trac,Trbc1,Trbc2,Trbv1,Trbv13-1,Trbv13-2,Trbv3,ZAP70
CD40 Signaling	4.51	0.134	1.134	CD40,CD40LG,FCER2,LTA,NFKBID,NFKBIE,PIK3CD,REL,TRAF1
Role of NFAT in Regulation of the Immune Response	4.36	0.0526	4.583	CAMK4,CD247,CD28,CD3D,CD3E,CD3G,CD4,CD79A,CD79B,H2-Eb2,HLA-A,HLA-DMB,HLA-DOA,HLA-DOB,ITK,LAT,LCK,NFKBID,NFKBIE,PIK3CD,PLCB2,PRKCQ,REL,Trac,Trbc1,Trbc2,Trbv1,Trbv13-1,Trbv13-2,Trbv3,ZAP70
G-Protein Coupled Receptor Signaling	4.35	0.0498	4.902	ADGRG2,ADGRG5,CAMK4,CCR4,CCR6,CCR7,CCR9,CNR2,CXCR2,CXCR6,FFAR1,GPR132,GPR171,GPR174,GPR18,GPR183,GPR55,GPR68,GPR83,GPRIN1,HCN3,NFKBID,NFKBIE,P2RY10,P2RY13,PIK3CD,PLCB2,PRKCB,RAC2,RASGRP1,REL,RGS14,S1PR4,TACR1,XCR1
IL-4 Signaling	4.1	0.108	NaN	FCER2,H2-Eb2,HLA-A,HLA-DMB,HLA-DOA,HLA-DOB,IL2RG,IRF4,PIK3CD,PTPN6
TREM1 Signaling	4.03	0.117	2.828	CD40,CIITA,IL1B,NLRC3,REL,TLR1,Tlr11,TLR9,TNF
TNFR2 Signaling	4	0.188	NaN	LTA,NFKBID,NFKBIE,REL,TNF,TRAF1
IL-23 Signaling Pathway	3.97	0.152	1.633	FOXP3,IL1B,PIK3CD,REL,STAT4,TNF,TNFSF11
Role of Osteoblasts, Osteoclasts and Chondrocytes in Rheumatoid Arthritis	3.95	0.0714	NaN	CAMK4,IL18R1,IL18RAP,IL1B,IL1R2,ITGB3,LEF1,MMP3,NFKBID,NFKBIE,NGFR,PIK3CD,Tcf7,TNF,TNFRSF11B,TNFSF11
IL-12 Signaling and Production in Macrophages	3.95	0.0882	NaN	ALB,CD40,CD40LG,IL12A,NFKBIE,PIK3CD,PRKCB,PRKCQ,REL,SERPINA1,STAT4,TNF
Type I Diabetes Mellitus Signaling	3.93	0.053	2.714	CD247,CD28,CD3D,CD3E,CD3G,H2-Eb2,HLA-A,HLA-DMB,HLA-DOA,HLA-DOB,IL12A,IL1B,LTA,NFKBID,NFKBIE,NGFR,PRF1,REL,TNF,TNFRSF11B,Trac,Trbc1,Trbc2,Trbv1,Trbv13-1,Trbv13-2,Trbv3
T Cell Exhaustion Signaling Pathway	3.91	0.0512	0.535	BATF,BTLA,CD247,CD28,CD3D,CD3E,CD3G,CTLA4,EOMES,HLA-A,HLA-DMB,HLA-DOA,HLA-DOB,IL12A,IRF4,PDCD1,PIK3CD,PRKCQ,PTPN6,STAT4,TBX21,Trac,Trbc1,Trbc2,Trbv1,Trbv13-1,Trbv13-2,Trbv3,ZAP70
nNOS Signaling in Skeletal Muscle Cells	3.86	0.146	NaN	CACNA1D,CACNA1H,CACNA1I,CACNA1S,CACNA2D4,CACNB3,CAMK4
Systemic Lupus Erythematosus In B Cell Signaling Pathway	3.77	0.047	4.131	CAMK4,CARD11,CD19,CD22,CD40,CD40LG,CD5,CD79A,CD79B,CLCF1,Igkj5,Iglc2,IL12A,IL1B,LCK,LTA,LTB,OSM,PDCD1,PIK3CD,PRKCB,PRKCQ,PTPN6,RAC2,RASGRP1,REL,TLR9,TNF,TNFRSF13C,TNFSF11,TNFSF14,TNFSF8,TRAF1,VAV1
Differential Regulation of Cytokine Production in Intestinal Epithelial Cells by IL-17A and IL-17F	3.73	0.217	1.342	CCL5,IL12A,IL1B,LCN2,TNF
FcŒ≥RIIB Signaling in B Lymphocytes	3.69	0.106	NaN	CACNA1D,CACNA1H,CACNA1I,CACNA1S,CACNA2D4,CACNB3,CD79A,CD79B,PIK3CD
Regulation Of The Epithelial Mesenchymal Transition By Growth Factors Pathway	3.62	0.0729	2.309	CD40LG,FGF14,FOXC2,GSC,LTA,LTB,NGFR,PIK3CD,REL,TNF,TNFRSF11B,TNFSF11,TNFSF14,TNFSF8
Tryptophan Degradation to 2-amino-3-carboxymuconate Semialdehyde	3.58	0.5	NaN	HAAO,KMO,KYNU
Neuroinflammation Signaling Pathway	3.58	0.0599	3.153	CCL5,CD40,H2-Eb2,HLA-A,HLA-DMB,HLA-DOA,HLA-DOB,IL12A,IL1B,MMP3,PIK3CD,PLA2G2D,RAC2,REL,S100B,TLR1,Tlr11,TLR9,TNF
Breast Cancer Regulation by Stathmin1	3.56	0.0488	3.9	ADGRG2,ADGRG5,CAMK4,CCR4,CCR6,CCR7,CCR9,CNR2,CXCR6,FFAR1,GPR132,GPR171,GPR174,GPR18,GPR183,GPR55,GPR68,GPR83,P2RY10,P2RY13,PIK3CD,PLCB2,PRKCB,PRKCQ,RAC2,S1PR4,TACR1,TUBA8,XCR1
Netrin Signaling	3.49	0.111	1.414	CACNA1D,CACNA1H,CACNA1I,CACNA1S,CACNA2D4,CACNB3,RAC2,UNC5C
Pyroptosis Signaling Pathway	3.4	0.0968	2.333	AIM2,IL1B,MEFV,NGFR,TLR1,Tlr11,TLR9,TNF,TNFRSF11B
LPS/IL-1 Mediated Inhibition of RXR Function	3.34	0.063	1.134	ALDH1A2,CHST3,CPT1B,CYP2F1,FABP3,GAL3ST2,Gstm6,HS3ST3B1,IL18RAP,IL1B,IL1R2,IL4I1,NGFR,SULT1E1,TNF,TNFRSF11B
Opioid Signaling Pathway	3.33	0.0607	1	BLK,CACNA1D,CACNA1H,CACNA1I,CACNA1S,CACNA2D4,CACNB3,CAMK4,FRK,LCK,LEF1,PENK,PRKCB,PRKCQ,RAC2,RGS14,RGS17
Phospholipase C Signaling	3.27	0.0457	3.873	CAMK4,CD247,CD3D,CD3E,CD3G,CD79A,CD79B,GRAP2,ITGA4,ITGAL,ITGB3,ITGB7,ITK,LAT,LCK,PLA2G2D,PLCB2,PRKCB,PRKCQ,RAC2,REL,RHOF,RHOH,Trac,Trbc1,Trbc2,Trbv1,Trbv13-1,Trbv13-2,Trbv3,ZAP70
B Cell Activating Factor Signaling	3.27	0.14	NaN	NFKBID,NFKBIE,REL,TNFRSF13B,TNFRSF13C,TRAF1
Acute Phase Response Signaling	3.25	0.0703	0	AGT,ALB,IL1B,NFKBID,NFKBIE,NGFR,OSM,PIK3CD,REL,SERPINA1,SERPINA3,TNF,TNFRSF11B
VDR/RXR Activation	3.25	0.103	1.134	CCL5,HOXA10,IL12A,PRKCB,PRKCQ,SERPINB1,TNFSF11,WT1
GPCR-Mediated Nutrient Sensing in Enteroendocrine Cells	3.25	0.0847	1.897	CACNA1D,CACNA1H,CACNA1I,CACNA1S,CACNA2D4,CACNB3,FFAR1,PLCB2,PRKCB,PRKCQ
Differential Regulation of Cytokine Production in Macrophages and T Helper Cells by IL-17A and IL-17F	3.11	0.222	2	CCL5,IL12A,IL1B,TNF
LXR/RXR Activation	3.11	0.0813	-1	AGT,ALB,IL18RAP,IL1B,IL1R2,NGFR,REL,SERPINA1,TNF,TNFRSF11B
Calcium-induced T Lymphocyte Apoptosis	3.08	0.05	4	CAMK4,CD247,CD3D,CD3E,CD3G,CD4,H2-Eb2,HLA-A,HLA-DMB,HLA-DOA,HLA-DOB,LCK,NR4A1,PRKCB,PRKCQ,Trac,Trbc1,Trbc2,Trbv1,Trbv13-1,Trbv13-2,Trbv3,ZAP70
Induction of Apoptosis by HIV1	3.03	0.108	0	NFKBID,NFKBIE,NGFR,REL,TNF,TNFRSF11B,TRAF1
Oxytocin In Brain Signaling Pathway	3	0.066	1.387	CACNA1D,CACNA1H,CACNA1I,CACNA1S,CACNA2D4,CACNB3,CAMK4,IL1B,PIK3CD,PLA2G2D,PRKCB,PRKCQ,TNF
IL-6 Signaling	2.97	0.0781	2.333	IL18RAP,IL1B,IL1R2,NFKBID,NFKBIE,NGFR,PIK3CD,REL,TNF,TNFRSF11B
PPAR Signaling	2.95	0.0841	-2.121	IL18RAP,IL1B,IL1R2,NFKBID,NFKBIE,NGFR,REL,TNF,TNFRSF11B
Systemic Lupus Erythematosus Signaling	2.92	0.045	NaN	CAMK4,CD22,CD247,CD28,CD3D,CD3E,CD3G,CD40,CD40LG,CD79A,CD79B,HLA-A,IL1B,LAT,LCK,PIK3CD,PTPN6,PTPRC,TLR9,TNF,TNFRSF13C,Trac,Trbc1,Trbc2,Trbv1,Trbv13-1,Trbv13-2,Trbv3
4-1BB Signaling in T Lymphocytes	2.91	0.147	NaN	NFKBID,NFKBIE,REL,TNFRSF9,TRAF1
fMLP Signaling in Neutrophils	2.9	0.0763	1.414	CAMK4,NFKBID,NFKBIE,PIK3CD,PLCB2,PRKCB,PRKCQ,RAC2,REL,WAS
Tumor Microenvironment Pathway	2.87	0.067	2.714	CTLA4,FGF14,HLA-A,IL1B,ITGB3,LEPR,MMP25,MMP3,OSM,PIK3CD,REL,TNF
Sperm Motility	2.86	0.0588	2.121	BLK,CACNA1H,CACNA1I,CAMK4,FRK,ITK,LCK,NTRK3,PLA2G2D,PLCB2,PRKCB,PRKCQ,PRKG2,TXK,ZAP70
CTLA4 Signaling in Cytotoxic T Lymphocytes	2.86	0.0481	NaN	CD247,CD28,CD3D,CD3E,CD3G,CD8A,CD8B,CTLA4,GRAP2,HLA-A,LAT,LCK,PIK3CD,PTPN6,Trac,TRAT1,Trbc1,Trbc2,Trbv1,Trbv13-1,Trbv13-2,Trbv3,ZAP70
IL-9 Signaling	2.85	0.143	2	IL2RG,IL9R,PIK3CD,REL,TNF
OX40 Signaling Pathway	2.85	0.048	0.707	CD247,CD3D,CD3E,CD3G,CD4,H2-Eb2,H2-M1/H2-M9,H2-M2,HLA-A,HLA-DMB,HLA-DOA,HLA-DOB,NFKBID,NFKBIE,REL,TNFRSF4,Trac,Trbc1,Trbc2,Trbv1,Trbv13-1,Trbv13-2,Trbv3
Allograft Rejection Signaling	2.79	0.0475	NaN	CD247,CD28,CD3D,CD3E,CD3G,CD40,CD40LG,H2-Eb2,H2-M1/H2-M9,H2-M2,HLA-A,HLA-DMB,HLA-DOA,HLA-DOB,PRF1,TNF,Trac,Trbc1,Trbc2,Trbv1,Trbv13-1,Trbv13-2,Trbv3
IL-10 Signaling	2.77	0.0972	NaN	IL18RAP,IL1B,IL1R2,NFKBID,NFKBIE,REL,TNF
Actin Nucleation by ARP-WASP Complex	2.74	0.086	2	ITGA4,ITGAL,ITGB3,ITGB7,RAC2,RHOF,RHOH,WAS
Regulation of Actin-based Motility by Rho	2.71	0.0776	2.449	ACTC1,ITGA4,ITGAL,ITGB3,ITGB7,RAC2,RHOF,RHOH,WAS
Lymphotoxin Œ≤ Receptor Signaling	2.7	0.109	2.236	LTA,LTB,NFKBID,PIK3CD,TNFSF14,TRAF1
Caveolar-mediated Endocytosis Signaling	2.67	0.0933	NaN	ACTC1,ALB,HLA-A,ITGA4,ITGAL,ITGB3,ITGB7
RHOGDI Signaling	2.66	0.0605	-2.333	ACTC1,ARHGAP4,ARHGAP9,ARHGDIB,CDH19,CDH9,ITGA4,ITGAL,ITGB3,ITGB7,RAC2,RHOF,RHOH
Fc Epsilon RI Signaling	2.66	0.0763	2.646	GRAP2,LAT,PIK3CD,PLA2G2D,PRKCB,PRKCQ,RAC2,TNF,VAV1
Antigen Presentation Pathway	2.64	0.128	NaN	CIITA,HLA-A,HLA-DMB,HLA-DOA,HLA-DOB
MSP-RON Signaling In Macrophages Pathway	2.63	0.0756	-1.414	CIITA,HLA-DMB,HLA-DOA,HLA-DOB,IL12A,KLK8,PIK3CD,REL,TNF
Nitric Oxide Signaling in the Cardiovascular System	2.61	0.075	1.89	CACNA1D,CACNA1S,CACNA2D4,CACNB3,CAMK4,PIK3CD,PRKCB,PRKCQ,PRKG2
Toll-like Receptor Signaling	2.57	0.0897	NaN	IL12A,IL1B,REL,TLR1,TLR9,TNF,TRAF1
GŒ±q Signaling	2.56	0.0647	2.646	CAMK4,NFKBID,NFKBIE,PIK3CD,PLCB2,PRKCB,PRKCQ,RAC2,REL,RHOF,RHOH
Axonal Guidance Signaling	2.52	0.0452	NaN	ITGA4,ITGAL,ITGB3,ITGB7,MAG,MMP25,MMP3,NGFR,NTNG1,NTRK3,PIK3CD,PLCB2,PLXNC1,PRKCB,PRKCQ,RAC2,RASSF5,RTN4R,SEMA4D,SEMA4F,TUBA8,UNC5C,WAS
April Mediated Signaling	2.49	0.119	0	NFKBID,NFKBIE,REL,TNFRSF13B,TRAF1
Pulmonary Healing Signaling Pathway	2.49	0.0603	2.309	BLK,FRK,LCK,LEF1,MMP25,MMP3,NGFR,PRKCB,PRKCQ,Tcf7,TNF,TNFRSF11B
NUR77 Signaling in T Lymphocytes	2.49	0.0449	3	CAMK4,CD247,CD28,CD3D,CD3E,CD3G,H2-Eb2,H2-M1/H2-M9,H2-M2,HLA-A,HLA-DMB,HLA-DOA,HLA-DOB,NR4A1,PRKCB,PRKCQ,Trac,Trbc1,Trbc2,Trbv1,Trbv13-1,Trbv13-2,Trbv3
NAD biosynthesis II (from tryptophan)	2.48	0.231	NaN	HAAO,KMO,KYNU
CDC42 Signaling	2.47	0.0435	2.828	CD247,CD3D,CD3E,CD3G,H2-Eb2,H2-M1/H2-M9,H2-M2,HLA-A,HLA-DMB,HLA-DOA,HLA-DOB,ITGA4,ITGAL,ITGB3,ITGB7,ITK,Trac,Trbc1,Trbc2,Trbv1,Trbv13-1,Trbv13-2,Trbv3,VAV1,WAS
HER-2 Signaling in Breast Cancer	2.46	0.0573	0.832	BLK,COX6A2,Cox8b,FRK,ITGB3,ITGB7,LCK,NFKBID,NFKBIE,PIK3CD,PRKCB,PRKCQ,REL
Corticotropin Releasing Hormone Signaling	2.44	0.0662	0.632	CACNA1D,CACNA1H,CACNA1I,CACNA1S,CACNA2D4,CACNB3,CAMK4,NR4A1,PRKCB,PRKCQ
Virus Entry via Endocytic Pathways	2.44	0.0769	NaN	ACTC1,HLA-A,ITGB3,ITGB7,PIK3CD,PRKCB,PRKCQ,RAC2
Tryptophan Degradation III (Eukaryotic)	2.43	0.148	NaN	HAAO,KMO,KYNU,TUBA8
Gustation Pathway	2.42	0.0591	2.309	CACNA1D,CACNA1H,CACNA1I,CACNA1S,CACNA2D4,CACNB3,ORAI2,P2RY10,P2RY13,PLCB2,SCN4A,SCN4B
Regulation of IL-2 Expression in Activated and Anergic T Lymphocytes	2.39	0.0456	4.583	CAMK4,CARD11,CD247,CD28,CD3D,CD3E,CD3G,LAT,LCK,NFKBID,NFKBIE,PRKCQ,REL,Trbc1,Trbc2,Trbv1,Trbv13-1,Trbv13-2,Trbv3,VAV1,ZAP70
Xenobiotic Metabolism Signaling	2.33	0.0517	NaN	ALDH1A2,CAMK4,CHST3,GAL3ST2,Gstm6,HS3ST3B1,IL1B,IL4I1,PIK3CD,PRKCB,PRKCQ,REL,SULT1E1,TNF,UGT8
Activation of IRF by Cytosolic Pattern Recognition Receptors	2.33	0.0923	0.447	CD40,LTA,NFKBID,NFKBIE,REL,TNF
p70S6K Signaling	2.33	0.0682	2.333	AGT,CD19,CD79A,CD79B,IL2RG,PIK3CD,PLCB2,PRKCB,PRKCQ
CCR5 Signaling in Macrophages	2.31	0.0441	2	CACNA1D,CACNA1H,CACNA1I,CACNA1S,CACNA2D4,CACNB3,CAMK4,CCL5,CD247,CD3D,CD3E,CD3G,CD4,PRKCB,PRKCQ,Trac,Trbc1,Trbc2,Trbv1,Trbv13-1,Trbv13-2,Trbv3
Role of PI3K/AKT Signaling in the Pathogenesis of Influenza	2.3	0.0909	0	CCL5,NFKBID,NFKBIE,PIK3CD,PLAC8,REL
Signaling by Rho Family GTPases	2.25	0.0522	3	ACTC1,CDH19,CDH9,ITGA4,ITGAL,ITGB3,ITGB7,PIK3CD,RAC2,REL,RHOF,RHOH,SEPTIN1,WAS
Circadian Rhythm Signaling	2.24	0.052	NaN	BLK,CACNA1D,CACNA1H,CACNA1I,CACNA1S,CACNA2D4,CACNB3,FRK,LCK,NGFR,PLCB2,PRKCB,PRKCQ,PRKG2
Ceramide Signaling	2.22	0.0778	0	NGFR,PIK3CD,REL,S1PR4,SPHK1,TNF,TNFRSF11B
Graft-versus-Host Disease Signaling	2.22	0.0448	NaN	CD247,CD28,CD3D,CD3E,CD3G,H2-Eb2,HLA-A,HLA-DMB,HLA-DOA,HLA-DOB,IL1B,PRF1,TNF,Trac,Trbc1,Trbc2,Trbv1,Trbv13-1,Trbv13-2,Trbv3
White Adipose Tissue Browning Pathway	2.21	0.0652	1	CACNA1D,CACNA1H,CACNA1I,CACNA1S,CACNA2D4,CACNB3,FOXC2,PRKG2,UCP1
Insulin Secretion Signaling Pathway	2.18	0.0513	1.508	CACNA1D,CACNA1H,CACNA1I,CACNA1S,CACNA2D4,CACNB3,FFAR1,LCK,PIK3CD,PLCB2,PRKCB,PRKCQ,PRLR,STAT4
FAT10 Cancer Signaling Pathway	2.17	0.1	NaN	NFKBIE,NGFR,REL,TNF,TNFRSF11B
GNRH Signaling	2.16	0.0573	NaN	CACNA1D,CACNA1H,CACNA1I,CACNA1S,CACNA2D4,CACNB3,CAMK4,PLCB2,PRKCB,PRKCQ,REL
Autoimmune Thyroid Disease Signaling	2.14	0.0441	NaN	CD247,CD28,CD3D,CD3E,CD3G,CD40,CD40LG,H2-Eb2,HLA-A,HLA-DMB,HLA-DOA,HLA-DOB,PRF1,Trac,Trbc1,Trbc2,Trbv1,Trbv13-1,Trbv13-2,Trbv3
Synaptic Long Term Depression	2.11	0.0564	2.111	CACNA1D,CACNA1H,CACNA1I,CACNA1S,CACNA2D4,CACNB3,PLA2G2D,PLCB2,PRKCB,PRKCQ,PRKG2
Androgen Signaling	2.1	0.0592	1.667	CACNA1D,CACNA1H,CACNA1I,CACNA1S,CACNA2D4,CACNB3,CAMK4,PRKCB,PRKCQ,REL
Cholecystokinin/Gastrin-mediated Signaling	2.09	0.0672	2.646	IL1B,PLCB2,PRKCB,PRKCQ,RAC2,RHOF,RHOH,TNF
Neurovascular Coupling Signaling Pathway	2.07	0.0533	0.577	CACNA1D,CACNA1H,CACNA1I,CACNA1S,CACNA2D4,CACNB3,CAMK4,KCNJ16,ORAI2,PLA2G2D,PLCB2,PRKG2
Oxytocin Signaling Pathway	2.06	0.0496	3.207	CACNA1D,CACNA1S,CACNA2D4,CACNB3,CAMK4,CCL5,PIK3CD,PLA2G2D,PLCB2,PRKCB,PRKCQ,PRKG2,REL,TNFSF11
Renin-Angiotensin Signaling	2.03	0.0656	1.89	AGT,CCL5,PIK3CD,PRKCB,PRKCQ,PTPN6,REL,TNF
Dilated Cardiomyopathy Signaling Pathway	2.02	0.0608	NaN	ACTC1,CACNA1D,CACNA1H,CACNA1I,CACNA1S,CACNA2D4,CACNB3,CAMK4,TNNI1
IL-15 Production	2.01	0.065	1.89	BLK,FRK,ITK,LCK,NTRK3,REL,TXK,ZAP70
Endocannabinoid Neuronal Synapse Pathway	2	0.0604	1.414	CACNA1D,CACNA1H,CACNA1I,CACNA1S,CACNA2D4,CACNB3,CNR2,FAAH,PLCB2
PTEN Signaling	1.98	0.06	-2.236	ITGA4,ITGAL,ITGB3,ITGB7,NGFR,NTRK3,PIK3CD,RAC2,REL
Role of MAPK Signaling in Inhibiting the Pathogenesis of Influenza	1.98	0.0779	0.816	CCL5,IL1B,NFKBID,NFKBIE,PLA2G2D,TNF
MIF-mediated Glucocorticoid Regulation	1.97	0.111	NaN	NFKBID,NFKBIE,PLA2G2D,REL
TWEAK Signaling	1.94	0.108	NaN	NFKBID,NFKBIE,REL,TRAF1
Role of IL-17A in Arthritis	1.93	0.0877	NaN	CCL5,NFKBID,NFKBIE,PIK3CD,REL
MSP-RON Signaling Pathway	1.9	0.0862	NaN	ACTC1,IL12A,KLK8,PIK3CD,TNF
IL-17A Signaling in Fibroblasts	1.9	0.105	NaN	LCN2,NFKBID,NFKBIE,REL
G Beta Gamma Signaling	1.89	0.062	1.414	CACNA1D,CACNA1H,CACNA1I,CACNA1S,CACNA2D4,CACNB3,PRKCB,PRKCQ
IL-8 Signaling	1.89	0.0524	3.162	CR2,CXCR2,ITGB3,NFKBIE,PIK3CD,PLCB2,PRKCB,PRKCQ,RAC2,RHOF,RHOH
Heparan Sulfate Biosynthesis (Late Stages)	1.88	0.0741	0.816	AADAC,CHST3,EXTL1,GAL3ST2,HS3ST3B1,SULT1E1
Dopamine-DARPP32 Feedback in cAMP Signaling	1.86	0.0543	1.89	CACNA1D,CACNA1S,CACNA2D4,CACNB3,CAMK4,KCNJ16,PLCB2,PRKCB,PRKCQ,PRKG2
Th17 Activation Pathway	1.86	0.0413	2.121	BATF,CCR6,CD247,CD3D,CD3E,CD3G,FOXP3,IL12A,IL1B,IL21R,IRF4,REL,STAT4,Trac,Trbc1,Trbc2,Trbv1,Trbv13-1,Trbv13-2,Trbv3
Colorectal Cancer Metastasis Signaling	1.84	0.048	3.317	LEF1,MMP25,MMP3,PIK3CD,RAC2,REL,RHOF,RHOH,Tcf7,TLR1,Tlr11,TLR9,TNF
Inhibition of ARE-Mediated mRNA Degradation Pathway	1.8	0.0559	2.333	CD40LG,LTA,LTB,NGFR,TNF,TNFRSF11B,TNFSF11,TNFSF14,TNFSF8
LPS-stimulated MAPK Signaling	1.78	0.0706	2.236	NFKBID,NFKBIE,PIK3CD,PRKCB,PRKCQ,REL
RAC Signaling	1.73	0.058	NaN	CYFIP2,ITGA4,ITGAL,ITGB3,ITGB7,PIK3CD,RAC2,REL
Pathogenesis of Multiple Sclerosis	1.73	0.222	NaN	CCL5,CXCR3
Xenobiotic Metabolism PXR Signaling Pathway	1.73	0.0518	0	ALDH1A2,CHST3,GAL3ST2,Gstm6,HS3ST3B1,IL4I1,PRKCB,PRKCQ,SULT1E1,UGT8
Role of NFAT in Cardiac Hypertrophy	1.72	0.0495	2.111	CACNA1D,CACNA1H,CACNA1I,CACNA1S,CACNA2D4,CACNB3,CAMK4,PIK3CD,PLCB2,PRKCB,PRKCQ
Heparan Sulfate Biosynthesis	1.71	0.0682	0.816	AADAC,CHST3,EXTL1,GAL3ST2,HS3ST3B1,SULT1E1
MIF Regulation of Innate Immunity	1.68	0.0909	NaN	NFKBID,NFKBIE,PLA2G2D,REL
RANK Signaling in Osteoclasts	1.65	0.0659	NaN	CAMK4,NFKBID,NFKBIE,PIK3CD,REL,TNFSF11
ILK Signaling	1.63	0.05	2.828	ACTC1,ITGB3,ITGB7,LEF1,PIK3CD,RAC2,REL,RHOF,RHOH,TNF
Apelin Liver Signaling Pathway	1.62	0.115	NaN	AGT,COL10A1,TNF
Role of JAK1 and JAK3 in Œ≥c Cytokine Signaling	1.6	0.0725	NaN	IL21R,IL2RB,IL2RG,IL9R,PIK3CD
FcŒ≥ Receptor-mediated Phagocytosis in Macrophages and Monocytes	1.59	0.0638	2.449	ACTC1,PRKCB,PRKCQ,RAC2,VAV1,WAS
Sphingosine-1-phosphate Signaling	1.59	0.0583	1.633	PIK3CD,PLCB2,RAC2,RHOF,RHOH,S1PR4,SPHK1
iNOS Signaling	1.59	0.0851	NaN	CAMK4,NFKBID,NFKBIE,REL
Dermatan Sulfate Biosynthesis (Late Stages)	1.59	0.0851	1	CHST3,GAL3ST2,HS3ST3B1,SULT1E1
Communication between Innate and Adaptive Immune Cells	1.57	0.0344	NaN	CCL5,CCR7,CD247,CD28,CD3D,CD3E,CD3G,CD4,CD40,CD40LG,CD79A,CD79B,CD8A,CD8B,HLA-A,Igkj5,Iglc2,IL12A,IL1B,TLR1,Tlr11,TLR9,TNF,TNFRSF13B,TNFRSF13C,Trac,Trbc1,Trbc2,Trbv1,Trbv13-1,Trbv13-2,Trbv3
Sertoli Cell-Sertoli Cell Junction Signaling	1.56	0.0485	NaN	ACTC1,CLDN19,ITGA4,ITGAL,ITGB3,ITGB7,PRKG2,TNF,TUBA8,WAS
Death Receptor Signaling	1.55	0.0625	0.447	ACTC1,ARHGDIB,NFKBID,NFKBIE,REL,TNF
Cellular Effects of Sildenafil (Viagra)	1.54	0.0533	NaN	ACTC1,CACNA1D,CACNA1S,CACNA2D4,CACNB3,CAMK4,PLCB2,PRKG2
Glioma Invasiveness Signaling	1.51	0.0685	2	ITGB3,PIK3CD,RAC2,RHOF,RHOH
Chondroitin Sulfate Biosynthesis (Late Stages)	1.5	0.08	1	CHST3,GAL3ST2,HS3ST3B1,SULT1E1
Integrin Signaling	1.47	0.0469	3.162	ACTC1,ITGA4,ITGAL,ITGB3,ITGB7,PIK3CD,RAC2,RHOF,RHOH,WAS
Neuropathic Pain Signaling In Dorsal Horn Neurons	1.46	0.0594	2.449	CAMK4,PIK3CD,PLCB2,PRKCB,PRKCQ,TACR1
Actin Cytoskeleton Signaling	1.45	0.0449	2.449	ACTC1,CYFIP2,FGF14,ITGA4,ITGAL,ITGB3,ITGB7,PIK3CD,RAC2,VAV1,WAS
TNFR1 Signaling	1.44	0.0769	NaN	NFKBID,NFKBIE,REL,TNF
Macropinocytosis Signaling	1.44	0.0658	NaN	ITGB3,ITGB7,PIK3CD,PRKCB,PRKCQ
Calcium Signaling	1.41	0.0459	1.414	ACTC1,CACNA1D,CACNA1H,CACNA1I,CACNA1S,CACNA2D4,CACNB3,CAMK4,CHRNA5,TNNI1
Protein Kinase A Signaling	1.4	0.0391	0.632	CAMK4,DUSP2,LEF1,NFKBID,NFKBIE,NGFR,PLCB2,PRKCB,PRKCQ,PTPN6,PTPN7,PTPRC,PTPRO,REL,Tcf7,TNNI1
Apoptosis Signaling	1.4	0.0577	0.447	BCL2A1,NFKBID,NFKBIE,PRKCQ,REL,TNF
HGF Signaling	1.39	0.053	2	ITGA4,ITGAL,ITGB3,ITGB7,PIK3CD,PRKCB,PRKCQ
Xenobiotic Metabolism CAR Signaling Pathway	1.39	0.0474	-0.333	ALDH1A2,CHST3,GAL3ST2,Gstm6,HS3ST3B1,PRKCB,PRKCQ,SULT1E1,UGT8
Maturity Onset Diabetes of Young (MODY) Signaling	1.38	0.0633	NaN	BLK,CACNA1D,CACNA1S,CACNA2D4,CACNB3
GŒ±12/13 Signaling	1.38	0.0526	0	CDH19,CDH9,NFKBID,NFKBIE,PIK3CD,REL,VAV1
CLEAR Signaling Pathway	1.36	0.0421	0	ATP6V0D2,ATP6V1C2,NGFR,NTRK3,PRKCB,PRKCQ,TLR1,Tlr11,TLR9,TNF,TNFRSF11B,TNFSF11
BEX2 Signaling Pathway	1.34	0.0617	1	LEF1,NGFR,PLXNC1,REL,Tcf7
Paxillin Signaling	1.34	0.0556	NaN	ACTC1,ITGA4,ITGAL,ITGB3,ITGB7,PIK3CD
Role of PKR in Interferon Induction and Antiviral Response	1.34	0.0515	0.447	IL1B,MARCO,NFKBID,NFKBIE,REL,TLR9,TNF
PPARŒ±/RXRŒ± Activation	1.33	0.0462	-0.447	CPT1B,IL18RAP,IL1B,IL1R2,NFKBID,NFKBIE,PLCB2,PRKCB,REL
CD27 Signaling in Lymphocytes	1.32	0.0702	NaN	CD27,NFKBID,NFKBIE,REL
Chondroitin Sulfate Biosynthesis	1.3	0.069	1	CHST3,GAL3ST2,HS3ST3B1,SULT1E1
Reelin Signaling in Neurons	1.29	0.0504	1.89	BLK,CNR2,FRK,LCK,MAP4K1,PDK4,PIK3CD
CXCR4 Signaling	1.28	0.0473	2.646	CD4,PIK3CD,PLCB2,PRKCB,PRKCQ,RAC2,RHOF,RHOH
Pulmonary Fibrosis Idiopathic Signaling Pathway	1.28	0.0399	1.732	ACTC1,COL10A1,COL4A6,Col6a4,COL6A5,COL6A6,IL1B,LEF1,MMP25,MMP3,PIK3CD,REL,Tcf7
ID1 Signaling Pathway	1.28	0.045	1	BLK,CHRNA5,FRK,LCK,NGFR,PIK3CD,PLAC8,TNF,TNFRSF11B
Antioxidant Action of Vitamin C	1.27	0.0536	-2.236	NFKBID,NFKBIE,PLA2G2D,PLCB2,REL,TNF
GADD45 Signaling	1.25	0.0667	-2	IL1B,REL,TNF,WT1
Dermatan Sulfate Biosynthesis	1.25	0.0667	1	CHST3,GAL3ST2,HS3ST3B1,SULT1E1
Role of Hypercytokinemia/hyperchemokinemia in the Pathogenesis of Influenza	1.25	0.0581	2.236	CCL5,IL12A,IL1B,TLR9,TNF
BMP signaling pathway	1.23	0.0575	NaN	CAMK4,GREM1,NOG,REL,SOSTDC1
Xenobiotic Metabolism AHR Signaling Pathway	1.23	0.0575	0	ALDH1A2,Gstm6,IL1B,REL,TNF
Noradrenaline and Adrenaline Degradation	1.23	0.0811	NaN	ADH7,ALDH1A2,IL4I1
IL-2 Signaling	1.23	0.0656	2	IL2RB,IL2RG,LCK,PIK3CD
Amyotrophic Lateral Sclerosis Signaling	1.21	0.0517	NaN	CACNA1D,CACNA1S,CACNA2D4,CACNB3,NEFH,PIK3CD
Role of Tissue Factor in Cancer	1.21	0.0517	NaN	BLK,FRK,IL1B,ITGB3,LCK,PIK3CD
Superpathway of Inositol Phosphate Compounds	1.21	0.0422	2.53	DUSP2,IP6K3,PDCD1,PIK3CD,PLCB2,PTPN6,PTPN7,PTPRC,PTPRO,STYXL2
Semaphorin Signaling in Neurons	1.21	0.0645	NaN	RAC2,RHOF,RHOH,SEMA4D
Docosahexaenoic Acid (DHA) Signaling	1.2	0.0789	NaN	BCL2A1,IL1B,PIK3CD
Neuregulin Signaling	1.2	0.0513	NaN	ITGA4,ITGAL,ITGB3,ITGB7,PRKCB,PRKCQ
PAK Signaling	1.19	0.0508	NaN	ITGA4,ITGAL,ITGB3,ITGB7,PIK3CD,TNF
Acute Myeloid Leukemia Signaling	1.17	0.0549	2	FLT3,LEF1,PIK3CD,REL,Tcf7
p38 MAPK Signaling	1.16	0.05	2.449	IL18RAP,IL1B,IL1R2,MAP4K1,PLA2G2D,TNF
Anandamide Degradation	1.15	0.333	NaN	FAAH
Tyrosine Biosynthesis IV	1.15	0.333	NaN	PCBD1
Semaphorin Neuronal Repulsive Signaling Pathway	1.14	0.0464	-0.816	ITGA4,ITGAL,ITGB3,ITGB7,PIK3CD,PRKG2,SEMA4D
Molecular Mechanisms of Cancer	1.13	0.0358	NaN	ITGA4,ITGAL,ITGB3,ITGB7,LEF1,NFKBID,NFKBIE,PIK3CD,PLCB2,PRKCB,PRKCQ,RAC2,RASGRP1,REL,RHOF,RHOH
Mechanisms of Viral Exit from Host Cells	1.12	0.0732	NaN	ACTC1,PRKCB,PRKCQ
Factors Promoting Cardiogenesis in Vertebrates	1.12	0.0458	2.646	LEF1,NOG,PLCB2,PRKCB,PRKCQ,TBX5,Tcf7
IL-17A Signaling in Airway Cells	1.11	0.0597	NaN	NFKBID,NFKBIE,PIK3CD,REL
ERK/MAPK Signaling	1.11	0.0417	1.633	DUSP2,ITGA4,ITGAL,ITGB3,ITGB7,PIK3CD,PLA2G2D,PRKCB,RAC2
Retinoate Biosynthesis I	1.1	0.0714	NaN	ADH7,Akr1c12/Akr1c13,ALDH1A2
Small Cell Lung Cancer Signaling	1.09	0.0521	NaN	NFKBID,NFKBIE,PIK3CD,REL,TRAF1
Inflammasome pathway	1.08	0.1	NaN	AIM2,IL1B
B Cell Receptor Signaling	1.07	0.0333	3.5	BCL2A1,CAMK4,CD19,CD22,CD79A,CD79B,Igkj5,Iglc2,NFKBID,NFKBIE,PAX5,PIK3CD,POU2F2,PRKCB,PRKCQ,PTPN6,PTPRC,RAC2,RASSF5,REL,VAV1
14-3-3-mediated Signaling	1.06	0.0472	2.236	PIK3CD,PLCB2,PRKCB,PRKCQ,TNF,TUBA8
Phagosome Maturation	1.05	0.044	NaN	ATP6V0D2,ATP6V1C2,CTSE,CTSW,HLA-A,RAC2,TUBA8
VEGF Signaling	1.04	0.0505	0.447	ACTC1,PIK3CD,PRKCB,PTPN6,SH2D2A
Growth Hormone Signaling	1.04	0.0563	1	PIK3CD,PRKCB,PRKCQ,PTPN6
Melatonin Degradation II	1.03	0.25	NaN	IL4I1
Phenylalanine Degradation I (Aerobic)	1.03	0.25	NaN	PCBD1
Thrombin Signaling	1.03	0.04	2.646	CAMK4,PIK3CD,PLCB2,PRKCB,PRKCQ,RAC2,REL,RHOF,RHOH
Melatonin Signaling	1.02	0.0556	2	CAMK4,PLCB2,PRKCB,PRKCQ
Putrescine Degradation III	1.01	0.0909	NaN	ALDH1A2,IL4I1
Role of RIG1-like Receptors in Antiviral Innate Immunity	1.01	0.0652	NaN	NFKBID,NFKBIE,REL
Cardiac Hypertrophy Signaling	1	0.0383	1.89	CACNA1D,CACNA1S,CACNA2D4,CACNB3,CAMK4,PIK3CD,PLCB2,RAC2,RHOF,RHOH
P2Y Purigenic Receptor Signaling Pathway	0.991	0.0451	2	ITGB3,PIK3CD,PLCB2,PRKCB,PRKCQ,REL
GABA Receptor Signaling	0.991	0.0451	NaN	CACNA1D,CACNA1H,CACNA1I,CACNA1S,CACNA2D4,CACNB3
nNOS Signaling in Neurons	0.987	0.0638	NaN	CAMK4,PRKCB,PRKCQ
Ephrin A Signaling	0.987	0.0638	NaN	NGFR,PIK3CD,VAV1
Human Embryonic Stem Cell Pluripotency	0.975	0.0422	NaN	LEF1,NOG,NTRK3,PIK3CD,S1PR4,SPHK1,Tcf7
Gap Junction Signaling	0.975	0.0404	NaN	ACTC1,GJC3,PIK3CD,PLCB2,PRKCB,PRKCQ,PRKG2,TUBA8
D-myo-inositol-5-phosphate Metabolism	0.975	0.0404	2.121	DUSP2,PDCD1,PLCB2,PTPN6,PTPN7,PTPRC,PTPRO,STYXL2
CCR3 Signaling in Eosinophils	0.971	0.0444	2.236	CAMK4,PIK3CD,PLA2G2D,PLCB2,PRKCB,PRKCQ
Adrenomedullin signaling pathway	0.967	0.0402	2.646	CAMK4,IL1B,LTA,PIK3CD,PLCB2,PRKG2,REL,TNF
Tumoricidal Function of Hepatic Natural Killer Cells	0.951	0.0833	NaN	ITGAL,PRF1
Angiopoietin Signaling	0.943	0.0519	NaN	NFKBID,NFKBIE,PIK3CD,REL
Hematopoiesis from Pluripotent Stem Cells	0.939	0.0339	NaN	CD247,CD3D,CD3E,CD3G,CD4,CD8A,CD8B,IL12A,Trac,Trbc1,Trbc2,Trbv1,Trbv13-1,Trbv13-2,Trbv3
MYC Mediated Apoptosis Signaling	0.928	0.06	NaN	NGFR,TNF,TNFRSF11B
IL-7 Signaling Pathway	0.928	0.0513	NaN	CXCR5,IL2RG,PAX5,PIK3CD
Germ Cell-Sertoli Cell Junction Signaling	0.924	0.0409	NaN	ACTC1,PIK3CD,RAC2,RHOF,RHOH,TNF,TUBA8
RAR Activation	0.921	0.0392	NaN	ADH7,Akr1c12/Akr1c13,ALDH1A2,DPF1,PIK3CD,PRKCB,PRKCQ,REL
IL-3 Signaling	0.914	0.0506	1	PIK3CD,PRKCB,PRKCQ,PTPN6
Thyroid Cancer Signaling	0.914	0.0506	2	LEF1,NTRK3,PIK3CD,Tcf7
GŒ±i Signaling	0.914	0.0429	1.633	CCR4,CNR2,CXCR2,P2RY13,RGS14,XCR1
Apelin Endothelial Signaling Pathway	0.903	0.0426	2.236	CAMK4,PIK3CD,PLCB2,PRKCB,PRKCQ,REL
Chemokine Signaling	0.9	0.05	2	CAMK4,CCL5,PLCB2,PRKCB
IL-17A Signaling in Gastric Cells	0.893	0.0769	NaN	CCL5,TNF
Role of JAK1, JAK2 and TYK2 in Interferon Signaling	0.893	0.0769	NaN	PTPN6,REL
HIF1Œ± Signaling	0.889	0.0385	1.89	CAMK4,FOXP3,MMP25,MMP3,PIK3CD,PRKCB,PRKCQ,RAC2
3-phosphoinositide Biosynthesis	0.889	0.0385	2.121	DUSP2,PDCD1,PIK3CD,PTPN6,PTPN7,PTPRC,PTPRO,STYXL2
UVB-Induced MAPK Signaling	0.889	0.0577	NaN	PIK3CD,PRKCB,PRKCQ
JAK/STAT Signaling	0.87	0.0488	NaN	PIK3CD,PTPN6,REL,STAT4
Role of MAPK Signaling in Promoting the Pathogenesis of Influenza	0.866	0.0442	-1.342	ATP6V0D2,ATP6V1C2,NFKBID,NFKBIE,PLA2G2D
Tryptophan Degradation X (Mammalian, via Tryptamine)	0.863	0.0741	NaN	ALDH1A2,IL4I1
Role of Cytokines in Mediating Communication between Immune Cells	0.854	0.0556	NaN	IL12A,IL1B,TNF
Prostate Cancer Signaling	0.854	0.0439	NaN	LEF1,NFKBID,NFKBIE,PIK3CD,REL
VEGF Family Ligand-Receptor Interactions	0.842	0.0476	2	PIK3CD,PLA2G2D,PRKCB,PRKCQ
PEDF Signaling	0.842	0.0476	NaN	NFKBID,NFKBIE,PIK3CD,REL
D-myo-inositol (1,4,5,6)-Tetrakisphosphate Biosynthesis	0.824	0.0385	1.89	DUSP2,PDCD1,PTPN6,PTPN7,PTPRC,PTPRO,STYXL2
D-myo-inositol (3,4,5,6)-tetrakisphosphate Biosynthesis	0.824	0.0385	1.89	DUSP2,PDCD1,PTPN6,PTPN7,PTPRC,PTPRO,STYXL2
Prolactin Signaling	0.818	0.0465	1	PIK3CD,PRKCB,PRKCQ,PRLR
SAPK/JNK Signaling	0.81	0.0319	2.236	CD247,CD3D,CD3E,CD3G,LCK,MAP4K1,PIK3CD,RAC2,SH2D2A,Trac,Trbc1,Trbc2,Trbv1,Trbv13-1,Trbv13-2,Trbv3
Regulation Of The Epithelial Mesenchymal Transition In Development Pathway	0.804	0.046	NaN	GSC,LEF1,REL,Tcf7
Neuroprotective Role of THOP1 in Alzheimer's Disease	0.788	0.0417	NaN	AGT,HLA-A,KLK8,PRSS12,SERPINA3
Regulation of Cellular Mechanics by Calpain Protease	0.78	0.0449	NaN	ITGA4,ITGAL,ITGB3,ITGB7
Inositol Pyrophosphates Biosynthesis	0.752	0.125	NaN	IP6K3
Dopamine Degradation	0.747	0.0625	NaN	ALDH1A2,IL4I1
Clathrin-mediated Endocytosis Signaling	0.735	0.0363	NaN	ACTC1,ALB,FGF14,ITGB3,ITGB7,PIK3CD,SERPINA1
FXR/RXR Activation	0.728	0.0397	NaN	AGT,ALB,IL1B,SERPINA1,TNF
3-phosphoinositide Degradation	0.728	0.0361	1.89	DUSP2,PDCD1,PTPN6,PTPN7,PTPRC,PTPRO,STYXL2
Airway Inflammation in Asthma	0.726	0.0606	NaN	IL12A,OSM
Estrogen Receptor Signaling	0.726	0.0318	1.897	AGT,CACNA1D,CACNA1S,CACNA2D4,CACNB3,LEPR,MMP25,MMP3,PIK3CD,PLCB2,PRKCB,PRKCQ,REL
Regulation of the Epithelial-Mesenchymal Transition Pathway	0.721	0.0359	NaN	FGF14,FOXC2,GSC,LEF1,PIK3CD,REL,Tcf7
Thrombopoietin Signaling	0.714	0.0476	NaN	PIK3CD,PRKCB,PRKCQ
Role of JAK2 in Hormone-like Cytokine Signaling	0.708	0.0588	NaN	PRLR,PTPN6
Ethanol Degradation II	0.708	0.0588	NaN	ADH7,ALDH1A2
Salvage Pathways of Pyrimidine Deoxyribonucleotides	0.706	0.111	NaN	APOBEC3B
HOTAIR Regulatory Pathway	0.701	0.0368	2.236	LEF1,MMP25,MMP3,PIK3CD,REL,Tcf7
Glutamate Receptor Signaling	0.676	0.0455	NaN	CAMK4,SLC1A1,SLC38A1
Apelin Cardiomyocyte Signaling Pathway	0.668	0.0404	2	PIK3CD,PLCB2,PRKCB,PRKCQ
Œ±-tocopherol Degradation	0.666	0.1	NaN	CYP4F2
ERBB4 Signaling	0.65	0.0441	NaN	PIK3CD,PRKCB,PRKCQ
Cytotoxic T Lymphocyte-mediated Apoptosis of Target Cells	0.648	0.0306	2.236	CD247,CD3D,CD3E,CD3G,HLA-A,PRF1,Trac,Trbc1,Trbc2,Trbv1,Trbv13-1,Trbv13-2,Trbv3
SNARE Signaling Pathway	0.64	0.0368	1.342	CACNB3,CAMK4,RAB39A,RAB9B,SYT13
Glioblastoma Multiforme Signaling	0.638	0.0351	2.236	LEF1,PIK3CD,PLCB2,RAC2,RHOF,RHOH
Notch Signaling	0.635	0.0526	NaN	DTX1,MAG
Synaptogenesis Signaling Pathway	0.631	0.0315	3	CACNB3,CAMK4,CDH19,CDH9,LCK,PIK3CD,RASGRP1,SYT13,THBS4,WAS
Sumoylation Pathway	0.629	0.0388	NaN	ARHGDIB,RAC2,RHOF,RHOH
Agrin Interactions at Neuromuscular Junction	0.625	0.0429	NaN	ACTC1,ITGA4,RAC2
GM-CSF Signaling	0.625	0.0429	NaN	BCL2A1,PIK3CD,PRKCB
Inhibition of Matrix Metalloproteases	0.618	0.0513	NaN	MMP25,MMP3
Serotonin Degradation	0.614	0.0423	NaN	ADH7,ALDH1A2,IL4I1
MSP-RON Signaling In Cancer Cells Pathway	0.607	0.0357	2	KLK8,LEF1,PIK3CD,REL,Tcf7
Tight Junction Signaling	0.59	0.0337	NaN	ACTC1,CLDN19,NGFR,REL,TNF,TNFRSF11B
Xenobiotic Metabolism General Signaling Pathway	0.583	0.035	1.342	Gstm6,PIK3CD,PRKCB,PRKCQ,UGT8
Intrinsic Prothrombin Activation Pathway	0.573	0.0476	NaN	COL10A1,KLK8
Acetone Degradation I (to Methylglyoxal)	0.573	0.0476	NaN	Akr1c12/Akr1c13,CYP2F1
Oncostatin M Signaling	0.559	0.0465	NaN	MMP3,OSM
Leptin Signaling in Obesity	0.559	0.0395	NaN	LEPR,PIK3CD,PLCB2
GDNF Family Ligand-Receptor Interactions	0.559	0.0395	NaN	DOK3,GFRA3,PIK3CD
Endocannabinoid Cancer Inhibition Pathway	0.554	0.034	-1	CNR2,GPR55,LEF1,PIK3CD,Tcf7
G Protein Signaling Mediated by Tubby	0.545	0.0455	NaN	LCK,PLCB2
Acyl-CoA Hydrolysis	0.539	0.0714	NaN	ACOT11
Phenylalanine Degradation IV (Mammalian, via Side Chain)	0.539	0.0714	NaN	IL4I1
Neurotrophin/TRK Signaling	0.539	0.0385	NaN	NGFR,NTRK3,PIK3CD
Serotonin Receptor Signaling	0.532	0.0444	NaN	IL4I1,PCBD1
Apelin Pancreas Signaling Pathway	0.519	0.0435	NaN	PIK3CD,REL
IL-13 Signaling Pathway	0.517	0.0345	1	BLK,FRK,LCK,PIK3CD
Role of IL-17F in Allergic Inflammatory Airway Diseases	0.506	0.0426	NaN	IL1B,REL
FLT3 Signaling in Hematopoietic Progenitor Cells	0.502	0.0366	NaN	FLT3,PIK3CD,STAT4
Role of MAPK Signaling in the Pathogenesis of Influenza	0.502	0.0366	NaN	CCL5,PLA2G2D,TNF
Granzyme B Signaling	0.492	0.0625	NaN	PRF1
TR/RXR Activation	0.484	0.0357	NaN	CAMK4,PIK3CD,UCP1
Antiproliferative Role of TOB in T Cell Signaling	0.484	0.0282	-2.236	CD247,CD28,CD3D,CD3E,CD3G,Trac,Trbc1,Trbc2,Trbv1,Trbv13-1,Trbv13-2,Trbv3
Aryl Hydrocarbon Receptor Signaling	0.475	0.0314	NaN	ALDH1A2,Gstm6,IL1B,REL,TNF
eNOS Signaling	0.475	0.0314	2.236	CAMK4,CHRNA5,PIK3CD,PRKCB,PRKCQ
cAMP-mediated signaling	0.474	0.0298	1.89	CAMK4,CCR4,CNR2,CXCR2,P2RY13,RGS14,XCR1
FGF Signaling	0.467	0.0349	NaN	FGF14,PIK3CD,PTPN6
PDGF Signaling	0.467	0.0349	NaN	PIK3CD,PRKCB,SPHK1
UVC-Induced MAPK Signaling	0.46	0.0392	NaN	PRKCB,PRKCQ
Glioma Signaling	0.458	0.0323	2	CAMK4,PIK3CD,PRKCB,PRKCQ
RHOA Signaling	0.458	0.0323	0	ACTC1,ARHGAP4,ARHGAP9,SEPTIN1
Isoleucine Degradation I	0.45	0.0556	NaN	TUBA8
Bile Acid Biosynthesis, Neutral Pathway	0.45	0.0556	NaN	Akr1c12/Akr1c13
Coronavirus Pathogenesis Pathway	0.441	0.0296	1.633	AGT,CCL5,IL1B,NFKBID,NFKBIE,REL
Ephrin Receptor Signaling	0.441	0.0296	NaN	ITGA4,ITGAL,ITGB3,ITGB7,RAC2,WAS
Granzyme A Signaling	0.432	0.0526	NaN	PRF1
Mitochondrial L-carnitine Shuttle Pathway	0.432	0.0526	NaN	CPT1B
AMPK Signaling	0.431	0.0287	1	CHRNA5,CPT1B,DPF1,ORAI2,PIK3CD,RAB39A,RAB9B
Glutaryl-CoA Degradation	0.415	0.05	NaN	TUBA8
Synaptic Long Term Potentiation	0.413	0.0305	NaN	CAMK4,PLCB2,PRKCB,PRKCQ
Oxidative Ethanol Degradation III	0.408	0.0357	NaN	ALDH1A2,CYP2F1
ERBB Signaling	0.405	0.0319	NaN	PIK3CD,PRKCB,PRKCQ
mTOR Signaling	0.398	0.0283	2.236	PIK3CD,PRKCB,PRKCQ,RAC2,RHOF,RHOH
Valine Degradation I	0.398	0.0476	NaN	TUBA8
Histamine Degradation	0.398	0.0476	NaN	ALDH1A2
Fatty Acid Œ±-oxidation	0.398	0.0476	NaN	ALDH1A2
WNT/Œ≤-catenin Signaling	0.396	0.0289	0.447	LEF1,MAP4K1,SOX10,SOX9,Tcf7
IL-1 Signaling	0.39	0.0312	NaN	NFKBID,NFKBIE,REL
TGF-Œ≤ Signaling	0.39	0.0312	NaN	GSC,MAP4K1,RUNX3
Nicotine Degradation III	0.389	0.0345	NaN	ADH7,CYP2F1
Autophagy	0.384	0.0279	0.816	CAMK4,NGFR,PIK3CD,PRKCQ,TNF,TNFRSF11B
Lipid Antigen Presentation by CD1	0.381	0.0264	NaN	CD247,CD3D,CD3E,CD3G,Trac,Trbc1,Trbc2,Trbv1,Trbv13-1,Trbv13-2,Trbv3
Triacylglycerol Degradation	0.381	0.0339	NaN	AADAC,FAAH
p53 Signaling	0.378	0.0306	NaN	PIK3CD,TRIM29,WT1
Melanocyte Development and Pigmentation Signaling	0.378	0.0306	NaN	PIK3CD,PTPN6,SOX10
Endometrial Cancer Signaling	0.373	0.0333	NaN	LEF1,PIK3CD
Senescence Pathway	0.372	0.0268	1.633	CACNA1D,CACNA1S,CACNA2D4,CACNB3,CAMK4,PDK4,PIK3CD,RASSF5
Apelin Cardiac Fibroblast Signaling Pathway	0.369	0.0435	NaN	SPHK1
Regulation of eIF4 and p70S6K Signaling	0.367	0.0279	NaN	ITGA4,ITGAL,ITGB3,ITGB7,PIK3CD
TCA Cycle II (Eukaryotic)	0.355	0.0417	NaN	OGDHL
Ethanol Degradation IV	0.355	0.0417	NaN	ALDH1A2
Role of JAK family kinases in IL-6-type Cytokine Signaling	0.341	0.04	NaN	OSM
Bupropion Degradation	0.341	0.04	NaN	CYP2F1
Mouse Embryonic Stem Cell Pluripotency	0.34	0.0288	NaN	LEF1,PIK3CD,Tcf7
Stearate Biosynthesis I (Animals)	0.333	0.0308	NaN	ACOT11,Akr1c12/Akr1c13
D-myo-inositol (1,4,5)-Trisphosphate Biosynthesis	0.329	0.0385	NaN	PLCB2
Nicotine Degradation II	0.325	0.0303	NaN	ADH7,CYP2F1
WNT/Ca+ pathway	0.325	0.0303	NaN	PLCB2,REL
Telomerase Signaling	0.322	0.028	NaN	IL2RB,IL2RG,PIK3CD
Phospholipases	0.318	0.0299	NaN	PLA2G2D,PLCB2
Glycolysis I	0.318	0.037	NaN	ENO3
Gluconeogenesis I	0.318	0.037	NaN	ENO3
Superpathway of Melatonin Degradation	0.318	0.0299	NaN	CYP2F1,IL4I1
Œ±-Adrenergic Signaling	0.317	0.0278	NaN	CAMK4,PRKCB,PRKCQ
Remodeling of Epithelial Adherens Junctions	0.312	0.0294	NaN	ACTC1,TUBA8
Endothelin-1 Signaling	0.309	0.026	2.236	PIK3CD,PLA2G2D,PLCB2,PRKCB,PRKCQ
NRF2-mediated Oxidative Stress Response	0.296	0.0253	NaN	ACTC1,CYP2F1,Gstm6,PIK3CD,PRKCB,PRKCQ
Role of p14/p19ARF in Tumor Suppression	0.296	0.0345	NaN	PIK3CD
Relaxin Signaling	0.29	0.0258	NaN	NFKBID,NFKBIE,PIK3CD,REL
Basal Cell Carcinoma Signaling	0.285	0.0278	NaN	LEF1,Tcf7
Ephrin B Signaling	0.285	0.0278	NaN	RAC2,VAV1
Necroptosis Signaling Pathway	0.281	0.0255	1	NGFR,PLA2G2D,TNF,TNFRSF11B
Bladder Cancer Signaling	0.276	0.0259	NaN	FGF14,MMP25,MMP3
Methylglyoxal Degradation III	0.276	0.0323	NaN	Akr1c12/Akr1c13
Hypoxia Signaling in the Cardiovascular System	0.261	0.0263	NaN	NFKBID,NFKBIE
NGF Signaling	0.257	0.025	NaN	NGFR,PIK3CD,REL
Antiproliferative Role of Somatostatin Receptor 2	0.256	0.026	NaN	PIK3CD,PTPN6
Aldosterone Signaling in Epithelial Cells	0.254	0.0244	2	PIK3CD,PLCB2,PRKCB,PRKCQ
Role of WNT/GSK-3Œ≤ Signaling in the Pathogenesis of Influenza	0.25	0.0256	NaN	LEF1,Tcf7
Dopamine Receptor Signaling	0.245	0.0253	NaN	IL4I1,PCBD1
Oxytocin In Spinal Neurons Signaling Pathway	0.242	0.0286	NaN	PRKG2
Coagulation System	0.242	0.0286	NaN	SERPINA1
Fatty Acid Œ≤-oxidation I	0.242	0.0286	NaN	TUBA8
Estrogen-Dependent Breast Cancer Signaling	0.234	0.0247	NaN	PIK3CD,REL
Interferon Signaling	0.234	0.0278	NaN	IFIT1
Glutathione-mediated Detoxification	0.226	0.027	NaN	Gstm6
Complement System	0.226	0.027	NaN	CR2
NAD Signaling Pathway	0	0.0132	NaN	PIK3CD,TRPM2
Huntington's Disease Signaling	0	0.0212	1.342	PACSIN1,PENK,PIK3CD,PLCB2,PRKCB,PRKCQ
Mitochondrial Dysfunction	0	0.0175	NaN	COX6A2,Cox8b,CPT1B
PXR/RXR Activation	0	0.0154	NaN	TNF
Role of BRCA1 in DNA Damage Response	0	0.0125	NaN	DPF1
IL-15 Signaling	0	0.0152	2.236	Igkj5,Iglc2,IL2RB,IL2RG,IL5RA,LCK,PIK3CD,REL
CNTF Signaling	0	0.0175	NaN	PIK3CD
CDK5 Signaling	0	0.00877	NaN	NGFR
Role of NANOG in Mammalian Embryonic Stem Cell Pluripotency	0	0.00833	NaN	PIK3CD
Melanoma Signaling	0	0.02	NaN	PIK3CD
Renal Cell Carcinoma Signaling	0	0.0125	NaN	PIK3CD
Chronic Myeloid Leukemia Signaling	0	0.0187	NaN	PIK3CD,REL
Non-Small Cell Lung Cancer Signaling	0	0.0213	NaN	PIK3CD,RASSF5
ERK5 Signaling	0	0.0135	NaN	SH2D2A
Pancreatic Adenocarcinoma Signaling	0	0.0159	NaN	PIK3CD,REL
EIF2 Signaling	0	0.00893	NaN	ACTC1,PIK3CD
Hereditary Breast Cancer Signaling	0	0.0141	NaN	DPF1,PIK3CD
Ovarian Cancer Signaling	0	0.019	NaN	LEF1,PIK3CD,Tcf7
Transcriptional Regulatory Network in Embryonic Stem Cells	0	0.0185	NaN	EOMES
ERB2-ERBB3 Signaling	0	0.0154	NaN	PIK3CD
Melatonin Degradation I	0	0.0161	NaN	CYP2F1
Pyridoxal 5'-phosphate Salvage Pathway	0	0.0152	NaN	PRKCQ
Estrogen Biosynthesis	0	0.0222	NaN	CYP2F1
Retinol Biosynthesis	0	0.0213	NaN	AADAC
Salvage Pathways of Pyrimidine Ribonucleotides	0	0.0204	NaN	APOBEC3B,PRKCQ
Epithelial Adherens Junction Signaling	0	0.0191	NaN	LEF1,Tcf7,WAS
UVA-Induced MAPK Signaling	0	0.0204	NaN	PIK3CD,PLCB2
Oxidative Phosphorylation	0	0.018	NaN	COX6A2,Cox8b
Adipogenesis pathway	0	0.0222	NaN	FOXC2,SOX9,TNF
EGF Signaling	0	0.0182	NaN	PIK3CD
Cardiac Œ≤-adrenergic Signaling	0	0.0223	NaN	CACNA1D,CACNA1S,CACNA2D4,CACNB3
Protein Ubiquitination Pathway	0	0.00364	NaN	HLA-A
Insulin Receptor Signaling	0	0.00714	NaN	PIK3CD
IGF-1 Signaling	0	0.00962	NaN	PIK3CD
GPCR-Mediated Integration of Enteroendocrine Signaling Exemplified by an L Cell	0	0.0133	NaN	PLCB2
Cancer Drug Resistance By Drug Efflux	0	0.0172	NaN	PIK3CD
Sirtuin Signaling Pathway	0	0.0137	NaN	CPT1B,REL,TNF,TUBA8
Iron homeostasis signaling pathway	0	0.0144	NaN	ATP6V0D2,ATP6V1C2
SPINK1 Pancreatic Cancer Pathway	0	0.0167	NaN	KLK8
SPINK1 General Cancer Pathway	0	0.0145	NaN	PIK3CD
Endocannabinoid Developing Neuron Pathway	0	0.0236	NaN	CNR2,PIK3CD,RAC2
Apelin Adipocyte Signaling Pathway	0	0.022	NaN	RAC2,UCP1
BAG2 Signaling Pathway	0	0.0119	NaN	REL
FAT10 Signaling Pathway	0	0.0179	NaN	TNF
Coronavirus Replication Pathway	0	0.0222	NaN	TUBA8
Eicosanoid Signaling	0	0.0147	NaN	PLA2G2D
Ferroptosis Signaling Pathway	0	0.0152	NaN	SLC38A1,SLC39A8

## Sheet: iWATCL
Ingenuity Canonical Pathways	-log(p-value)	Ratio	z-score	Molecules
Th1 and Th2 Activation Pathway	16.5	0.169	NaN	CD28,CD3D,CD3E,CD3G,CD4,CD40,CD40LG,CD8A,CXCR6,H2-Eb2,HLA-A,HLA-DMB,HLA-DOA,HLA-DOB,ICOS,ICOSLG/LOC102723996,IL12A,IL18R1,IL27RA,IL2RB,IL2RG,KLRD1,LTA,PRKCQ,RUNX3,STAT4,TBX21,TIMD4,TNFSF11
Th1 Pathway	16.4	0.205	4.796	CD28,CD3D,CD3E,CD3G,CD4,CD40,CD40LG,CD8A,H2-Eb2,HLA-A,HLA-DMB,HLA-DOA,HLA-DOB,ICOS,ICOSLG/LOC102723996,IL12A,IL18R1,IL27RA,KLRD1,LTA,PRKCQ,RUNX3,STAT4,TBX21,TNFSF11
Calcium Signaling	16.4	0.147	3.153	ACTA1,ACTC1,ATP2A1,CACNA1D,CACNA1I,CACNA1S,CACNA2D4,CACNB1,CACNB3,CACNG1,CACNG5,CACNG6,CAMK2A,CASQ1,CHRNA5,MYH1,MYH2,MYH4,MYH7,MYL1,MYL2,MYL3,MYO18B,RYR1,TNNC1,TNNC2,TNNI1,TNNI2,TNNT3,Tpm1,Tpm2,TRDN
Dilated Cardiomyopathy Signaling Pathway	16.3	0.182	-3.153	ACTA1,ACTC1,CACNA1D,CACNA1I,CACNA1S,CACNA2D4,CACNB1,CACNB3,CACNG1,CACNG5,CACNG6,CAMK2A,DES,MYH1,MYH2,MYH4,MYH7,MYL1,MYL2,MYL3,MYO18B,TNNC1,TNNC2,TNNI1,TNNI2,TNNT3,TTN
Agranulocyte Adhesion and Diapedesis	13.1	0.131	NaN	ACTA1,ACTC1,C5AR1,CCL19,CCL22,CCL5,Ccl9,CCR6,CCR7,CCR9,CLDN19,CXCL13,CXCL14,CXCR5,CXCR6,Glycam1,ITGB7,MMP25,MMP3,MYH1,MYH2,MYH4,MYH7,MYL1,MYL2,MYL3,MYO18B,SELL
Th2 Pathway	12.2	0.161	1.604	CD28,CD3D,CD3E,CD3G,CD4,CD40,CXCR6,H2-Eb2,HLA-A,HLA-DMB,HLA-DOA,HLA-DOB,ICOS,ICOSLG/LOC102723996,IL12A,IL2RB,IL2RG,PRKCQ,RUNX3,STAT4,TBX21,TIMD4
Crosstalk between Dendritic Cells and Natural Killer Cells	11.7	0.198	3.873	ACTA1,ACTC1,CAMK2A,CCR7,CD226,CD28,CD40,CD40LG,CD69,HLA-A,IL12A,IL2RB,IL2RG,ITGAL,KLRD1,LTA,LTB,PRF1
Primary Immunodeficiency Signaling	10.7	0.25	NaN	CD19,CD3D,CD3E,CD4,CD40,CD40LG,CD79A,CD8A,ICOS,IL2RG,LCK,TNFRSF13B,TNFRSF13C,ZAP70
Cellular Effects of Sildenafil (Viagra)	9.68	0.133	NaN	ACTA1,ACTC1,CACNA1D,CACNA1S,CACNA2D4,CACNB1,CACNB3,CACNG1,CACNG5,CACNG6,MYH1,MYH2,MYH4,MYH7,MYL1,MYL2,MYL3,MYLPF,MYO18B,PDE1C
PD-1, PD-L1 cancer immunotherapy pathway	8.67	0.151	-3.357	CD28,FOXP3,H2-Eb2,HLA-A,HLA-DMB,HLA-DOA,HLA-DOB,IL12A,IL2RB,IL2RG,LAT,LCK,PRKCQ,RASGRP1,TNFRSF11B,ZAP70
Hepatic Fibrosis / Hepatic Stellate Cell Activation	7.71	0.103	NaN	AGT,CCL5,CCR7,CD40,CD40LG,COL10A1,COL4A6,COL6A5,COL6A6,IL1R2,LBP,MYH1,MYH2,MYH4,MYH7,MYL1,MYL2,MYL3,MYO18B,TNFRSF11B
B Cell Development	7.39	0.227	NaN	CD19,CD40,CD79A,CD79B,H2-Eb2,HLA-A,HLA-DMB,HLA-DOA,HLA-DOB,SPN
Granulocyte Adhesion and Diapedesis	7.18	0.101	NaN	C5AR1,CCL19,CCL22,CCL5,Ccl9,CCR6,CCR7,CCR9,CLDN19,CXCL13,CXCL14,CXCR5,CXCR6,IL1R2,MMP25,MMP3,SELL,THY1,TNFRSF11B
Phagosome Formation	7.17	0.0579	4.427	ADGRE1,ADGRG2,ADGRG5,C5AR1,CCR6,CCR7,CCR9,CR2,CXCR6,FCER2,FFAR1,GPR171,GPR174,GPR18,ITGAL,ITGB7,LAT,LBP,LCK,MYH1,MYH2,MYH4,MYH7,MYL1,MYL2,MYL3,MYLK2,MYO18B,OXTR,P2RY10,P2RY13,PRKCQ,RASD2,RASGRP1,S1PR4,SPHK1,TACR1,TIMD4,Tlr11,TTN
nNOS Signaling in Skeletal Muscle Cells	7.01	0.208	NaN	CACNA1D,CACNA1I,CACNA1S,CACNA2D4,CACNB1,CACNB3,CACNG1,CACNG5,CACNG6,RYR1
Hepatic Fibrosis Signaling Pathway	6.86	0.0687	3.273	AGT,CACNA1D,CACNA1S,CACNA2D4,CACNB1,CACNB3,CACNG1,CACNG5,CACNG6,CCL5,CD40,CD40LG,COL10A1,IL1R2,ITGAL,ITGB7,LEF1,MYL1,MYL2,MYL3,MYLK2,MYLPF,PRKCQ,RASD2,RHOF,RHOH,Tcf7,TNFRSF11B,TTN
Cardiac Hypertrophy Signaling (Enhanced)	6.48	0.0608	2.982	AGT,ATP2A1,CACNA1D,CACNA1S,CACNA2D4,CACNB1,CACNB3,CACNG1,CACNG5,CACNG6,CAMK2A,CD40LG,CLCF1,FGF14,IL12A,IL18R1,IL1R2,IL21R,IL27RA,IL2RB,IL2RG,IL5RA,ITGAL,ITGB7,LTA,LTB,PDE1C,PRKCQ,RASD2,RYR1,TNFRSF11B,TNFSF11,TNFSF8
FcŒ≥RIIB Signaling in B Lymphocytes	6.33	0.141	NaN	CACNA1D,CACNA1I,CACNA1S,CACNA2D4,CACNB1,CACNB3,CACNG1,CACNG5,CACNG6,CD79A,CD79B,RASD2
Natural Killer Cell Signaling	6.15	0.0905	2.357	CD226,COL10A1,HLA-A,HSPA1A/HSPA1B,Hspa1b,IL12A,IL18R1,IL2RB,ITGAL,Klra7 (includes others),KLRD1,LAT,LCK,PRKCQ,RASD2,SH2D1A,STAT4,ZAP70
Actin Cytoskeleton Signaling	6.05	0.0816	3.464	ACTA1,ACTC1,ACTN2,Actn3,FGF14,ITGAL,ITGB7,LBP,MYH1,MYH2,MYH4,MYH7,MYL1,MYL2,MYL3,MYLK2,MYLPF,MYO18B,RASD2,TTN
PKCŒ∏ Signaling in T Lymphocytes	5.76	0.0573	4	CACNA1D,CACNA1I,CACNA1S,CACNA2D4,CACNB1,CACNB3,CACNG1,CACNG5,CACNG6,CAMK2A,CD28,CD3D,CD3E,CD3G,CD4,GRAP2,H2-Eb2,HLA-A,HLA-DMB,HLA-DOA,HLA-DOB,LAT,LCK,PRKCQ,RASD2,Trac,Trbc1,Trbc2,Trbv1,Trbv13-2,Trbv3,ZAP70
ICOS-ICOSL Signaling in T Helper Cells	5.71	0.0592	4.583	CAMK2A,CD28,CD3D,CD3E,CD3G,CD4,CD40,CD40LG,GRAP2,H2-Eb2,HLA-A,HLA-DMB,HLA-DOA,HLA-DOB,ICOS,ICOSLG/LOC102723996,IL2RB,IL2RG,ITK,LAT,LCK,PRKCQ,Trac,TRAT1,Trbc1,Trbc2,Trbv1,Trbv13-2,Trbv3,ZAP70
Oxytocin Signaling Pathway	5.68	0.0745	3.71	CACNA1D,CACNA1S,CACNA2D4,CACNB1,CACNB3,CACNG1,CACNG5,CACNG6,CCL5,MYH1,MYH2,MYH4,MYH7,MYL1,MYL2,MYL3,MYO18B,OXTR,PRKCQ,RASD2,TNFSF11
ILK Signaling	5.47	0.085	3.5	ACTA1,ACTC1,ACTN2,Actn3,FLNC,ITGB7,LEF1,MYH1,MYH2,MYH4,MYH7,MYL1,MYL2,MYL3,MYO18B,RHOF,RHOH
T Helper Cell Differentiation	5.4	0.0594	NaN	CD28,CD3D,CD3E,CD3G,CD40,CD40LG,CXCR5,FOXP3,H2-Eb2,HLA-A,HLA-DMB,HLA-DOA,HLA-DOB,ICOS,ICOSLG/LOC102723996,IL12A,IL18R1,IL21R,IL2RG,STAT4,TBX21,TNFRSF11B,Trac,Trbc1,Trbc2,Trbv1,Trbv13-2,Trbv3
T Cell Receptor Signaling	5.32	0.0537	5.396	CD28,CD3D,CD3E,CD3G,CD4,CD8A,CD8B,CTLA4,GRAP2,H2-Eb2,H2-M2,HLA-A,HLA-DMB,HLA-DOA,HLA-DOB,ICOS,ICOSLG/LOC102723996,ITGAL,ITK,LAT,LCK,LEF1,PRKCQ,RASD2,RASGRP1,Tcf7,Trac,Trbc1,Trbc2,Trbv1,Trbv13-2,Trbv3,ZAP70
Dopamine-DARPP32 Feedback in cAMP Signaling	5.31	0.087	-0.816	ATP2A1,CACNA1D,CACNA1S,CACNA2D4,CACNB1,CACNB3,CACNG1,CACNG5,CACNG6,KCNJ11,KCNJ12,KCNJ15,PPP1R14C,PPP1R3A,PPP1R3C,PRKCQ
Netrin Signaling	5.31	0.139	2.53	CACNA1D,CACNA1I,CACNA1S,CACNA2D4,CACNB1,CACNB3,CACNG1,CACNG5,CACNG6,RYR1
Protein Kinase A Signaling	5.1	0.0611	0	CAMK2A,DUSP15,DUSP2,FLNC,LEF1,MYH2,MYH4,MYL1,MYL2,MYL3,MYLK2,MYLPF,PDE1C,PPP1R14C,PPP1R3A,PPP1R3C,PRKCQ,PTPN13,PTPRO,PYGM,RYR1,Tcf7,TNNI1,TNNI2,TTN
Altered T Cell and B Cell Signaling in Rheumatoid Arthritis	5.05	0.0569	NaN	CD28,CD3D,CD3E,CD3G,CD40,CD40LG,CD79A,CD79B,CXCL13,H2-Eb2,HLA-A,HLA-DMB,HLA-DOA,HLA-DOB,IL12A,LTA,LTB,SLAMF1,Tlr11,TNFRSF13B,TNFRSF13C,TNFSF11,Trac,Trbc1,Trbc2,Trbv1,Trbv13-2,Trbv3
Leukocyte Extravasation Signaling	5.05	0.0829	3.051	ACTA1,ACTC1,ACTN2,Actn3,CLDN19,EDIL3,ITGAL,ITK,MMP25,MMP3,PRKCQ,RASGRP1,RHOH,SPN,THY1,TXK
Maturity Onset Diabetes of Young (MODY) Signaling	4.94	0.127	NaN	BLK,CACNA1D,CACNA1S,CACNA2D4,CACNB1,CACNB3,CACNG1,CACNG5,CACNG6,KCNJ11
RHOGDI Signaling	4.47	0.0744	-3.162	ACTA1,ACTC1,CDH19,CDH9,ITGAL,ITGB7,MYH1,MYH2,MYH4,MYH7,MYL1,MYL2,MYL3,MYLPF,RHOF,RHOH
G Beta Gamma Signaling	4.42	0.093	2.714	CACNA1D,CACNA1I,CACNA1S,CACNA2D4,CACNB1,CACNB3,CACNG1,CACNG5,CACNG6,CAV3,PRKCQ,RASD2
Type II Diabetes Mellitus Signaling	4.32	0.085	NaN	CACNA1D,CACNA1I,CACNA1S,CACNA2D4,CACNB1,CACNB3,CACNG1,CACNG5,CACNG6,KCNJ11,MAFA,PRKCQ,TNFRSF11B
Insulin Secretion Signaling Pathway	4.25	0.0659	1.508	CACNA1D,CACNA1I,CACNA1S,CACNA2D4,CACNB1,CACNB3,CACNG1,CACNG5,CACNG6,CAMK2A,FFAR1,KCNJ11,LCK,MAFA,PRKCQ,PRLR,RYR1,STAT4
SNARE Signaling Pathway	4.2	0.0882	2.887	CACNB1,CACNB3,CAMK2A,MYH1,MYH2,MYH4,MYH7,MYL1,MYL2,MYL3,MYO18B,RAB9B
Gustation Pathway	4.19	0.0739	2.324	CACNA1D,CACNA1I,CACNA1S,CACNA2D4,CACNB1,CACNB3,CACNG1,CACNG5,CACNG6,KCNJ11,KCNJ12,P2RY10,P2RY13,SCN4A,SCN4B
White Adipose Tissue Browning Pathway	4.13	0.087	2.309	CACNA1D,CACNA1I,CACNA1S,CACNA2D4,CACNB1,CACNB3,CACNG1,CACNG5,CACNG6,DIO2,FOXC2,UCP1
Opioid Signaling Pathway	4.11	0.0643	3	BLK,CACNA1D,CACNA1I,CACNA1S,CACNA2D4,CACNB1,CACNB3,CACNG1,CACNG5,CACNG6,CAMK2A,LCK,LEF1,PDE1C,PENK,PRKCQ,RASD2,RYR1
GPCR-Mediated Nutrient Sensing in Enteroendocrine Cells	4.11	0.0932	2.714	CACNA1D,CACNA1I,CACNA1S,CACNA2D4,CACNB1,CACNB3,CACNG1,CACNG5,CACNG6,FFAR1,PRKCQ
Nitric Oxide Signaling in the Cardiovascular System	4.04	0.0917	0.447	ATP2A1,CACNA1D,CACNA1S,CACNA2D4,CACNB1,CACNB3,CACNG1,CACNG5,CACNG6,PDE1C,PRKCQ
CREB Signaling in Neurons	3.85	0.0479	3.528	ADGRE1,ADGRG2,ADGRG5,C5AR1,CACNA1D,CACNA1I,CACNA1S,CACNA2D4,CACNB1,CACNB3,CACNG1,CACNG5,CACNG6,CAMK2A,CCR6,CCR7,CCR9,CXCR6,FFAR1,GPR171,GPR174,GPR18,OXTR,P2RY10,P2RY13,PRKCQ,RASD2,S1PR4,TACR1
Wound Healing Signaling Pathway	3.66	0.0635	2	CCL5,CD40LG,CLCF1,COL10A1,COL4A6,COL6A5,COL6A6,IL12A,IL1R2,LTA,LTB,Mcpt4,RASD2,TNFRSF11B,TNFSF11,TNFSF8
Cardiac Œ≤-adrenergic Signaling	3.63	0.0726	-0.378	ATP2A1,CACNA1D,CACNA1S,CACNA2D4,CACNB1,CACNB3,CACNG1,CACNG5,CACNG6,PDE1C,PPP1R14C,PPP1R3A,PPP1R3C
Regulation of Actin-based Motility by Rho	3.51	0.0862	2.828	ACTA1,ACTC1,ITGAL,ITGB7,MYL1,MYL2,MYL3,MYLPF,RHOF,RHOH
Airway Pathology in Chronic Obstructive Pulmonary Disease	3.45	0.0847	NaN	CD40LG,CLCF1,FGF14,IL12A,LCN2,LTA,LTB,PRF1,TNFSF11,TNFSF8
FAK Signaling	3.35	0.0394	4.841	ADGRE1,ADGRG2,ADGRG5,C5AR1,CCR6,CCR7,CCR9,CD3D,CD3E,CD3G,COL10A1,CXCR6,FFAR1,GPR171,GPR174,GPR18,IL18R1,IL1R2,IL21R,IL27RA,IL2RB,IL2RG,IL5RA,ITGAL,ITGB7,LCK,LEF1,OXTR,P2RY10,P2RY13,RASD2,S1PR4,SH2D2A,TACR1,Tcf7,Trac,Trbc1,Trbc2,Trbv1,Trbv13-2,Trbv3
Role of Macrophages, Fibroblasts and Endothelial Cells in Rheumatoid Arthritis	3.27	0.0549	NaN	C5AR1,CAMK2A,CCL5,IL18R1,IL1R2,LEF1,LTA,LTB,MMP3,PRKCQ,RASD2,SFRP1,SFRP5,Tcf7,Tlr11,TNFRSF11B,TNFSF11,TRAF1
Tight Junction Signaling	3.11	0.0674	NaN	ACTA1,ACTC1,CLDN19,MYH1,MYH2,MYH4,MYH7,MYL1,MYL2,MYL3,MYO18B,TNFRSF11B
Role of Pattern Recognition Receptors in Recognition of Bacteria and Viruses	3.06	0.0705	1	C5AR1,CCL5,CD40LG,CLCF1,IL12A,LTA,LTB,PRKCQ,Tlr11,TNFSF11,TNFSF8
GABA Receptor Signaling	3.04	0.0752	NaN	ABAT,CACNA1D,CACNA1I,CACNA1S,CACNA2D4,CACNB1,CACNB3,CACNG1,CACNG5,CACNG6
Cardiac Hypertrophy Signaling	3.02	0.0575	2.121	CACNA1D,CACNA1S,CACNA2D4,CACNB1,CACNB3,CACNG1,CACNG5,CACNG6,MYL1,MYL2,MYL3,MYLPF,RASD2,RHOF,RHOH
IL-17 Signaling	2.92	0.0642	2.887	CCL22,CD40LG,CLCF1,IL12A,LCN2,LTA,LTB,MMP3,RASD2,TNFRSF11B,TNFSF11,TNFSF8
IL-4 Signaling	2.91	0.086	NaN	FCER2,H2-Eb2,HLA-A,HLA-DMB,HLA-DOA,HLA-DOB,IL2RG,RASD2
Circadian Rhythm Signaling	2.89	0.0558	NaN	BLK,CACNA1D,CACNA1I,CACNA1S,CACNA2D4,CACNB1,CACNB3,CACNG1,CACNG5,CACNG6,CAMK2A,LCK,PRKCQ,RASD2,RYR1
Amyotrophic Lateral Sclerosis Signaling	2.88	0.0776	NaN	CACNA1D,CACNA1S,CACNA2D4,CACNB1,CACNB3,CACNG1,CACNG5,CACNG6,NEFH
GNRH Signaling	2.83	0.0625	NaN	CACNA1D,CACNA1I,CACNA1S,CACNA2D4,CACNB1,CACNB3,CACNG1,CACNG5,CACNG6,CAMK2A,PRKCQ,RASD2
HMGB1 Signaling	2.82	0.0659	1.342	CD40LG,CLCF1,IL12A,LTA,LTB,RASD2,RHOF,RHOH,TNFRSF11B,TNFSF11,TNFSF8
Caveolar-mediated Endocytosis Signaling	2.81	0.0933	NaN	ACTA1,ACTC1,ALB,FLNC,HLA-A,ITGAL,ITGB7
Xenobiotic Metabolism PXR Signaling Pathway	2.81	0.0622	1.155	CAMK2A,CHST3,CYP2B6,GAL3ST2,Gstm6,IL4I1,PPP1R14C,PPP1R3A,PPP1R3C,PRKCQ,SULT1E1,UGT8
Synaptic Long Term Depression	2.77	0.0615	2.714	CACNA1D,CACNA1I,CACNA1S,CACNA2D4,CACNB1,CACNB3,CACNG1,CACNG5,CACNG6,PRKCQ,RASD2,RYR1
CD28 Signaling in T Helper Cells	2.75	0.0445	2.333	CD28,CD3D,CD3E,CD3G,CD4,CTLA4,GRAP2,H2-Eb2,HLA-A,HLA-DMB,HLA-DOA,HLA-DOB,ITK,LAT,LCK,PRKCQ,Trac,Trbc1,Trbc2,Trbv1,Trbv13-2,Trbv3,ZAP70
Oxytocin In Brain Signaling Pathway	2.73	0.0609	2.309	CACNA1D,CACNA1I,CACNA1S,CACNA2D4,CACNB1,CACNB3,CACNG1,CACNG5,CACNG6,OXTR,PRKCQ,RASD2
Neurovascular Coupling Signaling Pathway	2.71	0.0578	-1.387	CACNA1D,CACNA1I,CACNA1S,CACNA2D4,CACNB1,CACNB3,CACNG1,CACNG5,CACNG6,KCNJ11,KCNJ12,KCNJ15,RYR1
RHOA Signaling	2.68	0.0726	1.667	ACTA1,ACTC1,MYL1,MYL2,MYL3,MYLK2,MYLPF,SEPTIN1,TTN
Corticotropin Releasing Hormone Signaling	2.63	0.0662	-1.897	CACNA1D,CACNA1I,CACNA1S,CACNA2D4,CACNB1,CACNB3,CACNG1,CACNG5,CACNG6,PRKCQ
G-Protein Coupled Receptor Signaling	2.53	0.0398	3.402	ADGRE1,ADGRG2,ADGRG5,C5AR1,CAMK2A,CCR6,CCR7,CCR9,CXCR6,FFAR1,GPR171,GPR174,GPR18,GPRIN1,MYL1,MYL2,MYL3,MYLK2,MYLPF,OXTR,P2RY10,P2RY13,PDE1C,RASD2,RASGRP1,S1PR4,TACR1,TTN
Systemic Lupus Erythematosus In T Cell Signaling Pathway	2.49	0.0406	2.668	CASQ1,CD28,CD3D,CD3E,CD3G,CD40LG,FOXP3,H2-Eb2,H2-M2,HLA-A,HLA-DMB,HLA-DOA,HLA-DOB,ICOS,ICOSLG/LOC102723996,ITGAL,LAT,RASD2,RHOF,RHOH,Trac,Trbc1,Trbc2,Trbv1,Trbv13-2,Trbv3
Signaling by Rho Family GTPases	2.47	0.0522	3.464	ACTA1,ACTC1,CDH19,CDH9,DES,ITGAL,ITGB7,MYL1,MYL2,MYL3,MYLPF,RHOF,RHOH,SEPTIN1
Integrin Signaling	2.45	0.0563	3.317	ACTA1,ACTC1,ACTN2,Actn3,ITGAL,ITGB7,MYL2,MYLK2,RASD2,RHOF,RHOH,TTN
Glucocorticoid Receptor Signaling	2.44	0.0413	NaN	AGT,CCL5,CD3D,CD3E,CD3G,DPF1,H2-Eb2,H2-M2,HLA-A,HLA-DMB,HLA-DOA,HLA-DOB,HSPA1A/HSPA1B,Hspa1b,IL18R1,IL1R2,IL21R,IL27RA,IL2RB,IL2RG,IL5RA,MMP3,PDK4,RASD2
Hepatic Cholestasis	2.36	0.0576	NaN	CD40LG,CLCF1,IL12A,IL1R2,LBP,LTA,LTB,PRKCQ,TNFRSF11B,TNFSF11,TNFSF8
Production of Nitric Oxide and Reactive Oxygen Species in Macrophages	2.36	0.0576	0.302	ALB,HOXA10,PON1,PPP1R14C,PPP1R3A,PPP1R3C,PRKCQ,RHOF,RHOH,SERPINA1,TNFRSF11B
Role of NFAT in Regulation of the Immune Response	2.36	0.0407	4.123	CD28,CD3D,CD3E,CD3G,CD4,CD79A,CD79B,H2-Eb2,HLA-A,HLA-DMB,HLA-DOA,HLA-DOB,ITK,LAT,LCK,PRKCQ,RASD2,Trac,Trbc1,Trbc2,Trbv1,Trbv13-2,Trbv3,ZAP70
Breast Cancer Regulation by Stathmin1	2.32	0.0404	2.449	ADGRE1,ADGRG2,ADGRG5,C5AR1,CAMK2A,CCR6,CCR7,CCR9,CXCR6,FFAR1,GPR171,GPR174,GPR18,OXTR,P2RY10,P2RY13,PPP1R14C,PPP1R3A,PPP1R3C,PRKCQ,RASD2,S1PR4,TACR1,TUBA8
Role of NFAT in Cardiac Hypertrophy	2.31	0.0541	2.714	CACNA1D,CACNA1I,CACNA1S,CACNA2D4,CACNB1,CACNB3,CACNG1,CACNG5,CACNG6,CAMK2A,PRKCQ,RASD2
Creatine-phosphate Biosynthesis	2.31	0.4	NaN	CKM,CKMT2
CCR5 Signaling in Macrophages	2.29	0.0421	NaN	CACNA1D,CACNA1I,CACNA1S,CACNA2D4,CACNB1,CACNB3,CACNG1,CACNG5,CACNG6,CCL5,CD3D,CD3E,CD3G,CD4,PRKCQ,Trac,Trbc1,Trbc2,Trbv1,Trbv13-2,Trbv3
Androgen Signaling	2.28	0.0592	2.53	CACNA1D,CACNA1I,CACNA1S,CACNA2D4,CACNB1,CACNB3,CACNG1,CACNG5,CACNG6,PRKCQ
T Cell Exhaustion Signaling Pathway	2.27	0.0406	0.333	BTLA,CD28,CD3D,CD3E,CD3G,CTLA4,EOMES,HLA-A,HLA-DMB,HLA-DOA,HLA-DOB,IL12A,PRKCQ,RASD2,STAT4,TBX21,Trac,Trbc1,Trbc2,Trbv1,Trbv13-2,Trbv3,ZAP70
Estrogen Receptor Signaling	2.23	0.044	1.732	AGT,CACNA1D,CACNA1S,CACNA2D4,CACNB1,CACNB3,CACNG1,CACNG5,CACNG6,MMP25,MMP3,MYL1,MYL2,MYL3,MYLPF,PRKCQ,RASD2,TRIM63
Phospholipase C Signaling	2.17	0.0383	3.742	CD3D,CD3E,CD3G,CD79A,CD79B,GRAP2,ITGAL,ITGB7,ITK,LAT,LCK,MYL1,MYL2,MYL3,MYLPF,PRKCQ,RASD2,RHOF,RHOH,Trac,Trbc1,Trbc2,Trbv1,Trbv13-2,Trbv3,ZAP70
LXR/RXR Activation	2.16	0.065	1.134	AGT,ALB,IL1R2,LBP,PON1,SCD,SERPINA1,TNFRSF11B
Endocannabinoid Neuronal Synapse Pathway	2.16	0.0604	2.333	CACNA1D,CACNA1I,CACNA1S,CACNA2D4,CACNB1,CACNB3,CACNG1,CACNG5,CACNG6
Tryptophan Degradation to 2-amino-3-carboxymuconate Semialdehyde	2.14	0.333	NaN	HAAO,KYNU
GP6 Signaling Pathway	2.08	0.063	0	COL10A1,COL4A6,COL6A5,COL6A6,GRAP2,ITK,LAT,PRKCQ
NF-Œ∫B Activation by Viruses	2.07	0.0769	2.236	CD4,CR2,CXCR5,LCK,PRKCQ,RASD2
Dendritic Cell Maturation	2.05	0.0389	3.207	CCR7,CD3D,CD3E,CD3G,CD40,CD40LG,COL10A1,H2-Eb2,HLA-A,HLA-DMB,HLA-DOA,HLA-DOB,IL12A,LTA,LTB,STAT4,TNFRSF11B,Trac,Trbc1,Trbc2,Trbv1,Trbv13-2,Trbv3
Calcium-induced T Lymphocyte Apoptosis	2.04	0.0413	3.606	ATP2A1,CD3D,CD3E,CD3G,CD4,H2-Eb2,HLA-A,HLA-DMB,HLA-DOA,HLA-DOB,LCK,PRKCQ,Trac,Trbc1,Trbc2,Trbv1,Trbv13-2,Trbv3,ZAP70
Virus Entry via Endocytic Pathways	2.03	0.0673	NaN	ACTA1,ACTC1,FLNC,HLA-A,ITGB7,PRKCQ,RASD2
Antigen Presentation Pathway	1.94	0.103	NaN	HLA-A,HLA-DMB,HLA-DOA,HLA-DOB
Paxillin Signaling	1.94	0.0648	2	ACTA1,ACTC1,ACTN2,Actn3,ITGAL,ITGB7,RASD2
STAT3 Pathway	1.92	0.0593	NaN	IL18R1,IL1R2,IL21R,IL27RA,IL2RB,IL2RG,IL5RA,RASD2
CDC42 Signaling	1.91	0.0383	2.828	CD3D,CD3E,CD3G,H2-Eb2,H2-M2,HLA-A,HLA-DMB,HLA-DOA,HLA-DOB,ITGAL,ITGB7,ITK,MYL1,MYL2,MYL3,MYLPF,Trac,Trbc1,Trbc2,Trbv1,Trbv13-2,Trbv3
IL-12 Signaling and Production in Macrophages	1.91	0.0588	NaN	ALB,CD40,CD40LG,IL12A,PON1,PRKCQ,SERPINA1,STAT4
Regulation Of The Epithelial Mesenchymal Transition By Growth Factors Pathway	1.91	0.0521	1.667	CD40LG,FGF14,FOXC2,GSC,LTA,LTB,RASD2,TNFRSF11B,TNFSF11,TNFSF8
CTLA4 Signaling in Cytotoxic T Lymphocytes	1.88	0.0397	NaN	CD28,CD3D,CD3E,CD3G,CD8A,CD8B,CTLA4,GRAP2,HLA-A,LAT,LCK,Trac,TRAT1,Trbc1,Trbc2,Trbv1,Trbv13-2,Trbv3,ZAP70
Differential Regulation of Cytokine Production in Intestinal Epithelial Cells by IL-17A and IL-17F	1.84	0.13	NaN	CCL5,IL12A,LCN2
Allograft Rejection Signaling	1.82	0.0393	NaN	CD28,CD3D,CD3E,CD3G,CD40,CD40LG,H2-Eb2,H2-M2,HLA-A,HLA-DMB,HLA-DOA,HLA-DOB,PRF1,Trac,Trbc1,Trbc2,Trbv1,Trbv13-2,Trbv3
CXCR4 Signaling	1.82	0.0533	2.828	CD4,MYL1,MYL2,MYL3,MYLPF,PRKCQ,RASD2,RHOF,RHOH
Pulmonary Healing Signaling Pathway	1.81	0.0503	1.897	BLK,LCK,LEF1,MMP25,MMP3,PRKCQ,RASD2,Tcf7,THBS1,TNFRSF11B
PI3K/AKT Signaling	1.81	0.0503	NaN	IL18R1,IL1R2,IL21R,IL27RA,IL2RB,IL2RG,IL5RA,ITGAL,ITGB7,RASD2
Autoimmune Thyroid Disease Signaling	1.79	0.0396	NaN	CD28,CD3D,CD3E,CD3G,CD40,CD40LG,H2-Eb2,HLA-A,HLA-DMB,HLA-DOA,HLA-DOB,PRF1,Trac,Trbc1,Trbc2,Trbv1,Trbv13-2,Trbv3
PI3K Signaling in B Lymphocytes	1.79	0.0559	2.236	BLK,CAMK2A,CD19,CD40,CD79A,CD79B,CR2,RASD2
CD40 Signaling	1.75	0.0746	2	CD40,CD40LG,FCER2,LTA,TRAF1
PAK Signaling	1.75	0.0593	2	ITGAL,ITGB7,MYL1,MYL2,MYL3,MYLPF,RASD2
Remodeling of Epithelial Adherens Junctions	1.72	0.0735	NaN	ACTA1,ACTC1,ACTN2,Actn3,TUBA8
Osteoarthritis Pathway	1.72	0.0466	1.667	CASQ1,COL10A1,H19,IL1R2,ITGAL,ITGB7,LEF1,MMP3,SOX9,SPHK1,Tcf7
Erythropoietin Signaling Pathway	1.7	0.0508	-1.667	CD40LG,CLCF1,IL12A,LTA,LTB,PRKCQ,RASD2,TNFSF11,TNFSF8
Tryptophan Degradation III (Eukaryotic)	1.65	0.111	NaN	HAAO,KYNU,TUBA8
Glycolysis I	1.65	0.111	NaN	ENO3,PFKM,PGAM2
D-myo-inositol (1,4,5,6)-Tetrakisphosphate Biosynthesis	1.63	0.0495	0.816	DUSP13,DUSP15,DUSP2,PPP1R14C,PPP1R3A,PPP1R3C,PTPN13,PTPRO,STYXL2
D-myo-inositol (3,4,5,6)-tetrakisphosphate Biosynthesis	1.63	0.0495	0.816	DUSP13,DUSP15,DUSP2,PPP1R14C,PPP1R3A,PPP1R3C,PTPN13,PTPRO,STYXL2
Factors Promoting Cardiogenesis in Vertebrates	1.63	0.0523	2.828	CAMK2A,LEF1,MYH7,MYL2,NOG,PRKCQ,TBX5,Tcf7
Type I Diabetes Mellitus Signaling	1.62	0.0373	1.342	CD28,CD3D,CD3E,CD3G,H2-Eb2,HLA-A,HLA-DMB,HLA-DOA,HLA-DOB,IL12A,LTA,PRF1,TNFRSF11B,Trac,Trbc1,Trbc2,Trbv1,Trbv13-2,Trbv3
TEC Kinase Signaling	1.62	0.0363	3.162	ACTA1,ACTC1,BLK,CD3D,CD3E,CD3G,ITGAL,ITGB7,ITK,LCK,PRKCQ,RHOF,RHOH,STAT4,Trac,Trbc1,Trbc2,Trbv1,Trbv13-2,Trbv3,TXK
VEGF Signaling	1.6	0.0606	2.236	ACTA1,ACTC1,ACTN2,Actn3,RASD2,SH2D2A
Apelin Cardiomyocyte Signaling Pathway	1.6	0.0606	2.449	ATP2A1,MYL1,MYL2,MYL3,MYLPF,PRKCQ
Atherosclerosis Signaling	1.53	0.0534	NaN	ALB,CD40,CD40LG,COL10A1,MMP3,PON1,SERPINA1
LPS/IL-1 Mediated Inhibition of RXR Function	1.51	0.0433	-1.342	CHST3,CPT1B,CYP2B6,FABP3,GAL3ST2,Gstm6,IL1R2,IL4I1,LBP,SULT1E1,TNFRSF11B
p70S6K Signaling	1.51	0.053	1.633	AGT,CD19,CD79A,CD79B,IL2RG,PRKCQ,RASD2
GŒ±12/13 Signaling	1.5	0.0526	0.816	CDH19,CDH9,MYL1,MYL2,MYL3,MYLPF,RASD2
VDR/RXR Activation	1.49	0.0641	1	CCL5,HOXA10,IL12A,PRKCQ,TNFSF11
3-phosphoinositide Degradation	1.48	0.0464	0.816	DUSP13,DUSP15,DUSP2,PPP1R14C,PPP1R3A,PPP1R3C,PTPN13,PTPRO,STYXL2
Dopamine Receptor Signaling	1.47	0.0633	NaN	IL4I1,PCBD1,PPP1R14C,PPP1R3A,PPP1R3C
NAD biosynthesis II (from tryptophan)	1.47	0.154	NaN	HAAO,KYNU
Heparan Sulfate Biosynthesis (Late Stages)	1.44	0.0617	0.447	AADAC,CHST3,EXTL1,GAL3ST2,SULT1E1
D-myo-inositol-5-phosphate Metabolism	1.43	0.0455	0.816	DUSP13,DUSP15,DUSP2,PPP1R14C,PPP1R3A,PPP1R3C,PTPN13,PTPRO,STYXL2
Germ Cell-Sertoli Cell Junction Signaling	1.38	0.0468	NaN	ACTA1,ACTC1,ACTN2,Actn3,RASD2,RHOF,RHOH,TUBA8
MSP-RON Signaling Pathway	1.37	0.069	NaN	ACTA1,ACTC1,IL12A,KLK8
Superpathway of Inositol Phosphate Compounds	1.35	0.0422	1.134	DUSP13,DUSP15,DUSP2,IP6K3,PPP1R14C,PPP1R3A,PPP1R3C,PTPN13,PTPRO,STYXL2
Œ≤-alanine Degradation I	1.35	0.5	NaN	ABAT
Sertoli Cell-Sertoli Cell Junction Signaling	1.34	0.0437	NaN	ACTA1,ACTC1,ACTN2,Actn3,CLDN19,ITGAL,ITGB7,RASD2,TUBA8
3-phosphoinositide Biosynthesis	1.32	0.0433	0.816	DUSP13,DUSP15,DUSP2,PPP1R14C,PPP1R3A,PPP1R3C,PTPN13,PTPRO,STYXL2
Graft-versus-Host Disease Signaling	1.32	0.0359	NaN	CD28,CD3D,CD3E,CD3G,H2-Eb2,HLA-A,HLA-DMB,HLA-DOA,HLA-DOB,PRF1,Trac,Trbc1,Trbc2,Trbv1,Trbv13-2,Trbv3
IL-2 Signaling	1.31	0.0656	NaN	IL2RB,IL2RG,LCK,RASD2
Heparan Sulfate Biosynthesis	1.31	0.0568	0.447	AADAC,CHST3,EXTL1,GAL3ST2,SULT1E1
Complement System	1.29	0.0811	NaN	C5AR1,C6,CR2
Regulation of Cellular Mechanics by Calpain Protease	1.29	0.0562	NaN	ACTN2,Actn3,ITGAL,ITGB7,RASD2
MSP-RON Signaling In Macrophages Pathway	1.27	0.0504	-0.816	HLA-DMB,HLA-DOA,HLA-DOB,IL12A,KLK8,RASD2
Neuroprotective Role of THOP1 in Alzheimer's Disease	1.26	0.05	1	AGT,HLA-A,HPN,KLK8,PRSS12,SERPINA3
Actin Nucleation by ARP-WASP Complex	1.22	0.0538	NaN	ITGAL,ITGB7,RASD2,RHOF,RHOH
NF-Œ∫B Signaling	1.21	0.0333	2.333	CD3D,CD3E,CD3G,CD40,CD40LG,IL1R2,LCK,LTA,PRKCQ,RASD2,TNFRSF11B,TNFSF11,Trac,Trbc1,Trbc2,Trbv1,Trbv13-2,Trbv3,ZAP70
Differential Regulation of Cytokine Production in Macrophages and T Helper Cells by IL-17A and IL-17F	1.21	0.111	NaN	CCL5,IL12A
Mechanisms of Viral Exit from Host Cells	1.19	0.0732	NaN	ACTA1,ACTC1,PRKCQ
Thyronamine and Iodothyronamine Metabolism	1.18	0.333	NaN	DIO2
Thyroid Hormone Metabolism I (via Deiodination)	1.18	0.333	NaN	DIO2
Tyrosine Biosynthesis IV	1.18	0.333	NaN	PCBD1
4-aminobutyrate Degradation I	1.18	0.333	NaN	ABAT
Pulmonary Fibrosis Idiopathic Signaling Pathway	1.16	0.0368	0.632	ACTA1,ACTC1,COL10A1,COL4A6,COL6A5,COL6A6,LEF1,MMP25,MMP3,RASD2,Tcf7,THBS1
Retinoate Biosynthesis I	1.16	0.0714	NaN	ADH7,Akr1c12/Akr1c13,DHRS7C
Role of Osteoblasts, Osteoclasts and Chondrocytes in Rheumatoid Arthritis	1.16	0.0402	NaN	IL18R1,IL1R2,LEF1,MMP3,SFRP1,SFRP5,Tcf7,TNFRSF11B,TNFSF11
Thrombin Signaling	1.15	0.04	2	CAMK2A,MYL1,MYL2,MYL3,MYLPF,PRKCQ,RASD2,RHOF,RHOH
Role of JAK1 and JAK3 in Œ≥c Cytokine Signaling	1.15	0.058	NaN	IL21R,IL2RB,IL2RG,RASD2
B Cell Activating Factor Signaling	1.14	0.0698	NaN	TNFRSF13B,TNFRSF13C,TRAF1
Systemic Lupus Erythematosus Signaling	1.13	0.0322	NaN	C6,CD28,CD3D,CD3E,CD3G,CD40,CD40LG,CD79A,CD79B,HLA-A,LAT,LCK,RASD2,TNFRSF13C,Trac,Trbc1,Trbc2,Trbv1,Trbv13-2,Trbv3
NUR77 Signaling in T Lymphocytes	1.12	0.0332	2.236	CD28,CD3D,CD3E,CD3G,H2-Eb2,H2-M2,HLA-A,HLA-DMB,HLA-DOA,HLA-DOB,PRKCQ,Trac,Trbc1,Trbc2,Trbv1,Trbv13-2,Trbv3
Synaptic Long Term Potentiation	1.11	0.0458	-0.447	CAMK2A,PPP1R14C,PPP1R3A,PPP1R3C,PRKCQ,RASD2
OX40 Signaling Pathway	1.1	0.0334	1	CD3D,CD3E,CD3G,CD4,H2-Eb2,H2-M2,HLA-A,HLA-DMB,HLA-DOA,HLA-DOB,Trac,Trbc1,Trbc2,Trbv1,Trbv13-2,Trbv3
Valine Degradation I	1.09	0.0952	NaN	ABAT,TUBA8
IL-23 Signaling Pathway	1.07	0.0652	NaN	FOXP3,STAT4,TNFSF11
Melatonin Degradation II	1.06	0.25	NaN	IL4I1
Phenylalanine Degradation I (Aerobic)	1.06	0.25	NaN	PCBD1
nNOS Signaling in Neurons	1.05	0.0638	NaN	CAMK2A,PFKM,PRKCQ
Dermatan Sulfate Biosynthesis (Late Stages)	1.05	0.0638	NaN	CHST3,GAL3ST2,SULT1E1
Cardiomyocyte Differentiation via BMP Receptors	1.02	0.087	NaN	MYH7,MYL2
HIF1Œ± Signaling	0.996	0.0385	2.121	CAMK2A,FOXP3,HSPA1A/HSPA1B,Hspa1b,MMP25,MMP3,PRKCQ,RASD2
Tumoricidal Function of Hepatic Natural Killer Cells	0.991	0.0833	NaN	ITGAL,PRF1
Chondroitin Sulfate Biosynthesis (Late Stages)	0.983	0.06	NaN	CHST3,GAL3ST2,SULT1E1
Glutamate Degradation III (via 4-aminobutyrate)	0.967	0.2	NaN	ABAT
Chemokine Signaling	0.967	0.05	NaN	CAMK2A,CCL5,MYL2,RASD2
Neuroinflammation Signaling Pathway	0.967	0.0347	2.714	CCL5,CD40,H2-Eb2,HLA-A,HLA-DMB,HLA-DOA,HLA-DOB,IL12A,MMP3,S100B,Tlr11
Apelin Liver Signaling Pathway	0.936	0.0769	NaN	AGT,COL10A1
Bladder Cancer Signaling	0.91	0.0431	NaN	FGF14,MMP25,MMP3,RASD2,THBS1
Gluconeogenesis I	0.907	0.0741	NaN	ENO3,PGAM2
Xenobiotic Metabolism Signaling	0.907	0.0345	NaN	CAMK2A,CHST3,CYP2B6,GAL3ST2,Gstm6,IL4I1,PRKCQ,RASD2,SULT1E1,UGT8
Acute Phase Response Signaling	0.893	0.0378	-1.633	AGT,ALB,LBP,RASD2,SERPINA1,SERPINA3,TNFRSF11B
Lymphotoxin Œ≤ Receptor Signaling	0.893	0.0545	NaN	LTA,LTB,TRAF1
Rapoport-Luebering Glycolytic Shunt	0.893	0.167	NaN	PGAM2
Semaphorin Neuronal Repulsive Signaling Pathway	0.889	0.0397	1.342	ITGAL,ITGB7,MYL1,MYL2,MYL3,MYLPF
Sphingosine-1-phosphate Signaling	0.863	0.0417	0.447	CASQ1,RHOF,RHOH,S1PR4,SPHK1
Senescence Pathway	0.851	0.0336	1	CACNA1D,CACNA1S,CACNA2D4,CACNB1,CACNB3,CACNG1,CACNG5,CACNG6,PDK4,RASD2
Xenobiotic Metabolism CAR Signaling Pathway	0.851	0.0368	0.378	CHST3,CYP2B6,GAL3ST2,Gstm6,PRKCQ,SULT1E1,UGT8
Chondroitin Sulfate Biosynthesis	0.842	0.0517	NaN	CHST3,GAL3ST2,SULT1E1
HER-2 Signaling in Breast Cancer	0.839	0.0352	0.707	BLK,COX6A2,COX7A1,Cox8b,ITGB7,LCK,PRKCQ,RASD2
Ceramide Signaling	0.833	0.0444	NaN	RASD2,S1PR4,SPHK1,TNFRSF11B
IL-15 Production	0.833	0.0407	2.236	BLK,ITK,LCK,TXK,ZAP70
Clathrin-mediated Endocytosis Signaling	0.827	0.0363	NaN	ACTA1,ACTC1,ALB,FGF14,ITGB7,PON1,SERPINA1
Phagosome Maturation	0.815	0.0377	NaN	ATP6V0D2,ATP6V0E2,ATP6V1C2,CTSW,HLA-A,TUBA8
Dermatan Sulfate Biosynthesis	0.81	0.05	NaN	CHST3,GAL3ST2,SULT1E1
Inhibition of ARE-Mediated mRNA Degradation Pathway	0.799	0.0373	1.633	CD40LG,LTA,LTB,TNFRSF11B,TNFSF11,TNFSF8
TNFR2 Signaling	0.788	0.0625	NaN	LTA,TRAF1
Regulation of IL-2 Expression in Activated and Anergic T Lymphocytes	0.783	0.0304	3.742	CD28,CD3D,CD3E,CD3G,LAT,LCK,PRKCQ,RASD2,Trbc1,Trbc2,Trbv1,Trbv13-2,Trbv3,ZAP70
Inositol Pyrophosphates Biosynthesis	0.777	0.125	NaN	IP6K3
4-1BB Signaling in T Lymphocytes	0.747	0.0588	NaN	TNFRSF9,TRAF1
Axonal Guidance Signaling	0.74	0.0295	NaN	ITGAL,ITGB7,KCNJ12,MAG,MMP25,MMP3,MYL1,MYL2,MYL3,MYLPF,NTNG1,PRKCQ,RASD2,SEMA4F,TUBA8
Synaptogenesis Signaling Pathway	0.735	0.0315	1.89	CACNB1,CACNB3,CAMK2A,CDH19,CDH9,LCK,RASD2,RASGRP1,THBS1,THBS4
Pathogenesis of Multiple Sclerosis	0.73	0.111	NaN	CCL5
Oxytocin In Spinal Neurons Signaling Pathway	0.728	0.0571	NaN	KCNJ11,OXTR
CLEAR Signaling Pathway	0.701	0.0316	1	ATP6V0D2,ATP6V0E2,ATP6V1C2,KCNIP3,PRKCQ,RASD2,Tlr11,TNFRSF11B,TNFSF11
WNT/Œ≤-catenin Signaling	0.701	0.0347	1.633	LEF1,SFRP1,SFRP5,SOX10,SOX9,Tcf7
Noradrenaline and Adrenaline Degradation	0.69	0.0541	NaN	ADH7,IL4I1
Hematopoiesis from Pluripotent Stem Cells	0.688	0.0294	NaN	CD3D,CD3E,CD3G,CD4,CD8A,CD8B,IL12A,Trac,Trbc1,Trbc2,Trbv1,Trbv13-2,Trbv3
Calcium Transport I	0.688	0.1	NaN	ATP2A1
Th17 Activation Pathway	0.678	0.0289	1.342	CCR6,CD3D,CD3E,CD3G,FOXP3,IL12A,IL21R,STAT4,Trac,Trbc1,Trbc2,Trbv1,Trbv13-2,Trbv3
Agrin Interactions at Neuromuscular Junction	0.676	0.0429	NaN	ACTA1,ACTC1,RASD2
Communication between Innate and Adaptive Immune Cells	0.672	0.0269	NaN	CCL5,Ccl9,CCR7,CD28,CD3D,CD3E,CD3G,CD4,CD40,CD40LG,CD79A,CD79B,CD8A,CD8B,HLA-A,IL12A,Tlr11,TNFRSF13B,TNFRSF13C,Trac,Trbc1,Trbc2,Trbv1,Trbv13-2,Trbv3
ERK/MAPK Signaling	0.66	0.0324	-2	DUSP2,ITGAL,ITGB7,PPP1R14C,PPP1R3A,PPP1R3C,RASD2
Inhibition of Matrix Metalloproteases	0.656	0.0513	NaN	MMP25,MMP3
Tumor Microenvironment Pathway	0.656	0.0335	1.633	CTLA4,FGF14,HLA-A,MMP25,MMP3,RASD2
Sperm Motility	0.654	0.0314	NaN	BLK,CACNA1I,ITK,LCK,PDE1C,PRKCQ,TXK,ZAP70
Glioma Invasiveness Signaling	0.64	0.0411	NaN	RASD2,RHOF,RHOH
Glycogen Degradation II	0.62	0.0833	NaN	PYGM
April Mediated Signaling	0.609	0.0476	NaN	TNFRSF13B,TRAF1
Intrinsic Prothrombin Activation Pathway	0.609	0.0476	NaN	COL10A1,KLK8
Acetone Degradation I (to Methylglyoxal)	0.609	0.0476	NaN	Akr1c12/Akr1c13,CYP2B6
Macropinocytosis Signaling	0.607	0.0395	NaN	ITGB7,PRKCQ,RASD2
TREM1 Signaling	0.597	0.039	NaN	CD40,NLRC3,Tlr11
Role of MAPK Signaling in Promoting the Pathogenesis of Influenza	0.597	0.0354	-1	ATP6V0D2,ATP6V0E2,ATP6V1C2,RASD2
Oncostatin M Signaling	0.595	0.0465	NaN	MMP3,RASD2
Oleate Biosynthesis II (Animals)	0.59	0.0769	NaN	SCD
CDK5 Signaling	0.588	0.0351	NaN	PPP1R14C,PPP1R3A,PPP1R3C,RASD2
Toll-like Receptor Signaling	0.587	0.0385	NaN	IL12A,LBP,TRAF1
IL-7 Signaling Pathway	0.587	0.0385	NaN	CXCR5,IL2RG,PAX5
Thyroid Cancer Signaling	0.577	0.038	NaN	LEF1,RASD2,Tcf7
Serotonin Receptor Signaling	0.567	0.0444	NaN	IL4I1,PCBD1
Neuregulin Signaling	0.564	0.0342	NaN	ITGAL,ITGB7,PRKCQ,RASD2
Colorectal Cancer Metastasis Signaling	0.564	0.0295	2.646	LEF1,MMP25,MMP3,RASD2,RHOF,RHOH,Tcf7,Tlr11
Acyl-CoA Hydrolysis	0.562	0.0714	NaN	ACOT11
Glycogen Degradation III	0.562	0.0714	NaN	PYGM
Phenylalanine Degradation IV (Mammalian, via Side Chain)	0.562	0.0714	NaN	IL4I1
Fc Epsilon RI Signaling	0.556	0.0339	NaN	GRAP2,LAT,PRKCQ,RASD2
Regulation of the Epithelial-Mesenchymal Transition Pathway	0.551	0.0308	NaN	FGF14,FOXC2,GSC,LEF1,RASD2,Tcf7
Epithelial Adherens Junction Signaling	0.548	0.0318	-0.447	LEF1,MYH2,MYH4,RASD2,Tcf7
Cholecystokinin/Gastrin-mediated Signaling	0.547	0.0336	NaN	PRKCQ,RASD2,RHOF,RHOH
Systemic Lupus Erythematosus In B Cell Signaling Pathway	0.545	0.0263	3.9	CD19,CD40,CD40LG,CD5,CD79A,CD79B,CLCF1,IL12A,LCK,LILRB4,LTA,LTB,PRKCQ,RASD2,RASGRP1,TNFRSF13C,TNFSF11,TNFSF8,TRAF1
Gap Junction Signaling	0.533	0.0303	NaN	ACTA1,ACTC1,GJC3,PRKCQ,RASD2,TUBA8
TR/RXR Activation	0.529	0.0357	NaN	ATP2A1,DIO2,UCP1
PFKFB4 Signaling Pathway	0.529	0.0417	NaN	AMPD1,PFKM
Renin-Angiotensin Signaling	0.524	0.0328	NaN	AGT,CCL5,PRKCQ,RASD2
LPS-stimulated MAPK Signaling	0.52	0.0353	NaN	LBP,PRKCQ,RASD2
HIPPO signaling	0.52	0.0353	NaN	PPP1R14C,PPP1R3A,PPP1R3C
Granzyme B Signaling	0.513	0.0625	NaN	PRF1
Prolactin Signaling	0.51	0.0349	NaN	PRKCQ,PRLR,RASD2
PDGF Signaling	0.51	0.0349	NaN	CAV3,RASD2,SPHK1
BMP signaling pathway	0.502	0.0345	NaN	NOG,RASD2,SOSTDC1
Regulation Of The Epithelial Mesenchymal Transition In Development Pathway	0.502	0.0345	NaN	GSC,LEF1,Tcf7
FXR/RXR Activation	0.496	0.0317	NaN	AGT,ALB,PON1,SERPINA1
UVC-Induced MAPK Signaling	0.492	0.0392	NaN	PRKCQ,RASD2
Human Embryonic Stem Cell Pluripotency	0.491	0.0301	NaN	LEF1,NOG,S1PR4,SPHK1,Tcf7
IL-6 Signaling	0.483	0.0312	NaN	IL1R2,LBP,RASD2,TNFRSF11B
Isoleucine Degradation I	0.471	0.0556	NaN	TUBA8
Bile Acid Biosynthesis, Neutral Pathway	0.471	0.0556	NaN	Akr1c12/Akr1c13
IL-8 Signaling	0.469	0.0286	2.236	CR2,MYL2,PRKCQ,RASD2,RHOF,RHOH
Acute Myeloid Leukemia Signaling	0.469	0.033	NaN	LEF1,RASD2,Tcf7
HGF Signaling	0.456	0.0303	NaN	ITGAL,ITGB7,PRKCQ,RASD2
Granzyme A Signaling	0.452	0.0526	NaN	PRF1
Mitochondrial L-carnitine Shuttle Pathway	0.452	0.0526	NaN	CPT1B
FcŒ≥ Receptor-mediated Phagocytosis in Macrophages and Monocytes	0.446	0.0319	NaN	ACTA1,ACTC1,PRKCQ
Glutaryl-CoA Degradation	0.434	0.05	NaN	TUBA8
Cytotoxic T Lymphocyte-mediated Apoptosis of Target Cells	0.433	0.0259	2	CD3D,CD3E,CD3G,HLA-A,PRF1,Trac,Trbc1,Trbc2,Trbv1,Trbv13-2,Trbv3
TGF-Œ≤ Signaling	0.431	0.0312	NaN	GSC,RASD2,RUNX3
Nicotine Degradation III	0.421	0.0345	NaN	ADH7,CYP2B6
RAC Signaling	0.419	0.029	NaN	ANK1,ITGAL,ITGB7,RASD2
Reelin Signaling in Neurons	0.413	0.0288	2	BLK,CAMK2A,LCK,PDK4
Iron homeostasis signaling pathway	0.413	0.0288	NaN	ATP6V0D2,ATP6V0E2,ATP6V1C2,HJV
Insulin Receptor Signaling	0.408	0.0286	NaN	PPP1R14C,PPP1R3A,PPP1R3C,RASD2
MSP-RON Signaling In Cancer Cells Pathway	0.408	0.0286	2	KLK8,LEF1,RASD2,Tcf7
Endometrial Cancer Signaling	0.403	0.0333	NaN	LEF1,RASD2
Putrescine Degradation III	0.402	0.0455	NaN	IL4I1
Neuropathic Pain Signaling In Dorsal Horn Neurons	0.397	0.0297	NaN	CAMK2A,PRKCQ,TACR1
Xenobiotic Metabolism General Signaling Pathway	0.391	0.028	1	Gstm6,PRKCQ,RASD2,UGT8
Apelin Cardiac Fibroblast Signaling Pathway	0.387	0.0435	NaN	SPHK1
Semaphorin Signaling in Neurons	0.386	0.0323	NaN	RHOF,RHOH
Thrombopoietin Signaling	0.378	0.0317	NaN	PRKCQ,RASD2
Mouse Embryonic Stem Cell Pluripotency	0.378	0.0288	NaN	LEF1,RASD2,Tcf7
TCA Cycle II (Eukaryotic)	0.374	0.0417	NaN	OGDHL
PXR/RXR Activation	0.362	0.0308	NaN	CYP2B6,SCD
Activation of IRF by Cytosolic Pattern Recognition Receptors	0.362	0.0308	NaN	CD40,LTA
Induction of Apoptosis by HIV1	0.362	0.0308	NaN	TNFRSF11B,TRAF1
Stearate Biosynthesis I (Animals)	0.362	0.0308	NaN	ACOT11,Akr1c12/Akr1c13
Bupropion Degradation	0.361	0.04	NaN	CYP2B6
Telomerase Signaling	0.359	0.028	NaN	IL2RB,IL2RG,RASD2
PPAR Signaling	0.359	0.028	NaN	IL1R2,RASD2,TNFRSF11B
Nicotine Degradation II	0.355	0.0303	NaN	ADH7,CYP2B6
Œ±-Adrenergic Signaling	0.354	0.0278	NaN	PRKCQ,PYGM,RASD2
NRF2-mediated Oxidative Stress Response	0.348	0.0253	NaN	ACTA1,ACTC1,CYP2B6,Gstm6,PRKCQ,RASD2
IL-17A Signaling in Gastric Cells	0.348	0.0385	NaN	CCL5
Superpathway of Melatonin Degradation	0.347	0.0299	NaN	CYP2B6,IL4I1
ERBB4 Signaling	0.34	0.0294	NaN	PRKCQ,RASD2
Tryptophan Degradation X (Mammalian, via Tryptamine)	0.336	0.037	NaN	IL4I1
Pregnenolone Biosynthesis	0.336	0.037	NaN	CYP2B6
Oxidative Phosphorylation	0.336	0.027	NaN	COX6A2,COX7A1,Cox8b
Kinetochore Metaphase Signaling Pathway	0.336	0.027	NaN	PPP1R14C,PPP1R3A,PPP1R3C
SAPK/JNK Signaling	0.333	0.0239	NaN	CD3D,CD3E,CD3G,LCK,RASD2,SH2D2A,Trac,Trbc1,Trbc2,Trbv1,Trbv13-2,Trbv3
SPINK1 General Cancer Pathway	0.333	0.029	NaN	Mt2,RASD2
GM-CSF Signaling	0.326	0.0286	NaN	CAMK2A,RASD2
Histidine Degradation VI	0.325	0.0357	NaN	CYP2B6
ID1 Signaling Pathway	0.323	0.025	2.236	BLK,CHRNA5,LCK,RASD2,TNFRSF11B
AMPK Signaling	0.322	0.0246	NaN	CHRNA5,CKM,CPT1B,DPF1,PFKM,RAB9B
Serotonin Degradation	0.319	0.0282	NaN	ADH7,IL4I1
eNOS Signaling	0.313	0.0252	2	CHRNA5,HSPA1A/HSPA1B,Hspa1b,PRKCQ
IL-10 Signaling	0.312	0.0278	NaN	IL1R2,LBP
Melatonin Signaling	0.312	0.0278	NaN	CAMK2A,PRKCQ
Basal Cell Carcinoma Signaling	0.312	0.0278	NaN	LEF1,Tcf7
Role of Tissue Factor in Cancer	0.31	0.0259	NaN	BLK,LCK,RASD2
RAR Activation	0.308	0.0245	NaN	ADH7,Akr1c12/Akr1c13,DHRS7C,DPF1,PRKCQ
Ubiquinol-10 Biosynthesis (Eukaryotic)	0.304	0.0333	NaN	CYP2B6
Antiproliferative Role of TOB in T Cell Signaling	0.303	0.0235	-2	CD28,CD3D,CD3E,CD3G,Trac,Trbc1,Trbc2,Trbv1,Trbv13-2,Trbv3
ERK5 Signaling	0.299	0.027	NaN	RASD2,SH2D2A
HOTAIR Regulatory Pathway	0.296	0.0245	2	LEF1,MMP25,MMP3,Tcf7
Methylglyoxal Degradation III	0.294	0.0323	NaN	Akr1c12/Akr1c13
GDNF Family Ligand-Receptor Interactions	0.287	0.0263	NaN	GFRA3,RASD2
Dopamine Degradation	0.284	0.0312	NaN	IL4I1
Airway Inflammation in Asthma	0.276	0.0303	NaN	IL12A
Role of WNT/GSK-3Œ≤ Signaling in the Pathogenesis of Influenza	0.276	0.0256	NaN	LEF1,Tcf7
Glioma Signaling	0.272	0.0242	NaN	CAMK2A,PRKCQ,RASD2
IL-3 Signaling	0.27	0.0253	NaN	PRKCQ,RASD2
Inhibition of Angiogenesis by TSP1	0.267	0.0294	NaN	THBS1
Role of JAK2 in Hormone-like Cytokine Signaling	0.267	0.0294	NaN	PRLR
Ethanol Degradation II	0.267	0.0294	NaN	ADH7
Mitochondrial Dysfunction	0.265	0.0234	NaN	COX6A2,COX7A1,Cox8b,CPT1B
Glioblastoma Multiforme Signaling	0.265	0.0234	NaN	LEF1,RASD2,RHOF,RHOH
BEX2 Signaling Pathway	0.26	0.0247	NaN	LEF1,Tcf7
14-3-3-mediated Signaling	0.259	0.0236	NaN	PRKCQ,RASD2,TUBA8
Coagulation System	0.258	0.0286	NaN	SERPINA1
IL-9 Signaling	0.258	0.0286	NaN	IL2RG
Fatty Acid Œ≤-oxidation I	0.258	0.0286	NaN	TUBA8
FLT3 Signaling in Hematopoietic Progenitor Cells	0.254	0.0244	NaN	RASD2,STAT4
Role of MAPK Signaling in the Pathogenesis of Influenza	0.254	0.0244	NaN	CCL5,RASD2
JAK/STAT Signaling	0.254	0.0244	NaN	RASD2,STAT4
Interferon Signaling	0.25	0.0278	NaN	IFIT1
VEGF Family Ligand-Receptor Interactions	0.244	0.0238	NaN	PRKCQ,RASD2
BAG2 Signaling Pathway	0.244	0.0238	NaN	HSPA1A/HSPA1B,Hspa1b
TWEAK Signaling	0.243	0.027	NaN	TRAF1
Glutathione-mediated Detoxification	0.243	0.027	NaN	Gstm6
IL-17A Signaling in Fibroblasts	0.236	0.0263	NaN	LCN2
Notch Signaling	0.236	0.0263	NaN	MAG
Role of Hypercytokinemia/hyperchemokinemia in the Pathogenesis of Influenza	0.234	0.0233	NaN	CCL5,IL12A
Xenobiotic Metabolism AHR Signaling Pathway	0.23	0.023	NaN	Gstm6,PON1
Thyroid Hormone Metabolism II (via Conjugation and/or Degradation)	0.222	0.025	NaN	DIO2
G Protein Signaling Mediated by Tubby	0.197	0.0227	NaN	LCK
NAD Signaling Pathway	0	0.00662	NaN	RYR1
Pyroptosis Signaling Pathway	0	0.0215	NaN	Tlr11,TNFRSF11B
IL-13 Signaling Pathway	0	0.0172	NaN	BLK,LCK
Huntington's Disease Signaling	0	0.0212	NaN	CASQ1,HSPA1A/HSPA1B,Hspa1b,PACSIN1,PENK,PRKCQ
PPARŒ±/RXRŒ± Activation	0	0.0154	NaN	CPT1B,IL1R2,RASD2
Aryl Hydrocarbon Receptor Signaling	0	0.00629	NaN	Gstm6
p53 Signaling	0	0.0204	NaN	THBS1,TRIM29
Role of BRCA1 in DNA Damage Response	0	0.0125	NaN	DPF1
Role of PKR in Interferon Induction and Antiviral Response	0	0.0147	NaN	HSPA1A/HSPA1B,Hspa1b
CD27 Signaling in Lymphocytes	0	0.0175	NaN	CD27
fMLP Signaling in Neutrophils	0	0.0153	NaN	PRKCQ,RASD2
CCR3 Signaling in Eosinophils	0	0.0148	NaN	PRKCQ,RASD2
IL-15 Signaling	0	0.00947	2.236	IL2RB,IL2RG,IL5RA,LCK,RASD2
Role of Cytokines in Mediating Communication between Immune Cells	0	0.0185	NaN	IL12A
Angiopoietin Signaling	0	0.013	NaN	RASD2
Endothelin-1 Signaling	0	0.0156	NaN	CASQ1,PRKCQ,RASD2
Relaxin Signaling	0	0.00645	NaN	PDE1C
CNTF Signaling	0	0.0175	NaN	RASD2
Molecular Mechanisms of Cancer	0	0.0201	NaN	CAMK2A,ITGAL,ITGB7,LEF1,PRKCQ,RASD2,RASGRP1,RHOF,RHOH
Lipid Antigen Presentation by CD1	0	0.0216	NaN	CD3D,CD3E,CD3G,Trac,Trbc1,Trbc2,Trbv1,Trbv13-2,Trbv3
Melanocyte Development and Pigmentation Signaling	0	0.0204	NaN	RASD2,SOX10
Antiproliferative Role of Somatostatin Receptor 2	0	0.013	NaN	RASD2
Aldosterone Signaling in Epithelial Cells	0	0.0122	NaN	HSPA1A/HSPA1B,PRKCQ
Role of NANOG in Mammalian Embryonic Stem Cell Pluripotency	0	0.00833	NaN	RASD2
Growth Hormone Signaling	0	0.0141	NaN	PRKCQ
Melanoma Signaling	0	0.02	NaN	RASD2
Prostate Cancer Signaling	0	0.0175	NaN	LEF1,RASD2
Renal Cell Carcinoma Signaling	0	0.0125	NaN	RASD2
Small Cell Lung Cancer Signaling	0	0.0104	NaN	TRAF1
Chronic Myeloid Leukemia Signaling	0	0.00935	NaN	RASD2
Non-Small Cell Lung Cancer Signaling	0	0.0106	NaN	RASD2
mTOR Signaling	0	0.0189	NaN	PRKCQ,RASD2,RHOF,RHOH
MYC Mediated Apoptosis Signaling	0	0.02	NaN	TNFRSF11B
EIF2 Signaling	0	0.0179	NaN	ACTA1,ACTC1,RASD2,Rpl39l
Hereditary Breast Cancer Signaling	0	0.0141	NaN	DPF1,RASD2
Ovarian Cancer Signaling	0	0.019	NaN	LEF1,RASD2,Tcf7
Regulation of eIF4 and p70S6K Signaling	0	0.0168	NaN	ITGAL,ITGB7,RASD2
Estrogen-Dependent Breast Cancer Signaling	0	0.0123	NaN	RASD2
RANK Signaling in Osteoclasts	0	0.011	NaN	TNFSF11
Role of PI3K/AKT Signaling in the Pathogenesis of Influenza	0	0.0152	NaN	CCL5
P2Y Purigenic Receptor Signaling Pathway	0	0.015	NaN	PRKCQ,RASD2
Role of IL-17A in Arthritis	0	0.0175	NaN	CCL5
NGF Signaling	0	0.00833	NaN	RASD2
Transcriptional Regulatory Network in Embryonic Stem Cells	0	0.0185	NaN	EOMES
iNOS Signaling	0	0.0213	NaN	LBP
ERBB Signaling	0	0.0213	NaN	PRKCQ,RASD2
ERB2-ERBB3 Signaling	0	0.0154	NaN	RASD2
tRNA Splicing	0	0.0217	NaN	PDE1C
Melatonin Degradation I	0	0.0161	NaN	CYP2B6
Pyridoxal 5'-phosphate Salvage Pathway	0	0.0152	NaN	PRKCQ
Triacylglycerol Degradation	0	0.0169	NaN	AADAC
Estrogen Biosynthesis	0	0.0222	NaN	CYP2B6
Retinol Biosynthesis	0	0.0213	NaN	AADAC
Salvage Pathways of Pyrimidine Ribonucleotides	0	0.0204	NaN	APOBEC2,PRKCQ
Oxidative Ethanol Degradation III	0	0.0179	NaN	CYP2B6
GŒ±i Signaling	0	0.0143	NaN	P2RY13,RASD2
GŒ±q Signaling	0	0.0176	NaN	PRKCQ,RHOF,RHOH
GŒ±s Signaling	0	0.008	NaN	RYR1
PEDF Signaling	0	0.0119	NaN	RASD2
UVA-Induced MAPK Signaling	0	0.0102	NaN	RASD2
UVB-Induced MAPK Signaling	0	0.0192	NaN	PRKCQ
Adipogenesis pathway	0	0.0148	NaN	FOXC2,SOX9
Unfolded protein response	0	0.0222	NaN	HSPA1A/HSPA1B,Hspa1b
WNT/Ca+ pathway	0	0.0152	NaN	CAMK2A
PTEN Signaling	0	0.02	NaN	ITGAL,ITGB7,RASD2
Protein Ubiquitination Pathway	0	0.00727	NaN	HLA-A,HSPA1A/HSPA1B
FGF Signaling	0	0.0116	NaN	FGF14
B Cell Receptor Signaling	0	0.0111	2.236	CAMK2A,CD19,CD79A,CD79B,PAX5,PRKCQ,RASD2
Neurotrophin/TRK Signaling	0	0.0128	NaN	RASD2
Death Receptor Signaling	0	0.0208	NaN	ACTA1,ACTC1
IGF-1 Signaling	0	0.00962	NaN	RASD2
cAMP-mediated signaling	0	0.0128	NaN	CAMK2A,P2RY13,PDE1C
p38 MAPK Signaling	0	0.00833	NaN	IL1R2
Glutamate Receptor Signaling	0	0.0152	NaN	SLC1A1
Apoptosis Signaling	0	0.0192	NaN	PRKCQ,RASD2
Autophagy	0	0.0093	NaN	PRKCQ,TNFRSF11B
Cancer Drug Resistance By Drug Efflux	0	0.0172	NaN	RASD2
Sumoylation Pathway	0	0.0194	NaN	RHOF,RHOH
Sirtuin Signaling Pathway	0	0.0137	NaN	CPT1B,PFKM,PGAM2,TUBA8
Adrenomedullin signaling pathway	0	0.0201	NaN	LTA,MYLK2,RASD2,TTN
SPINK1 Pancreatic Cancer Pathway	0	0.0167	NaN	KLK8
Endocannabinoid Developing Neuron Pathway	0	0.00787	NaN	RASD2
Endocannabinoid Cancer Inhibition Pathway	0	0.0204	NaN	CASQ1,LEF1,Tcf7
Apelin Adipocyte Signaling Pathway	0	0.011	NaN	UCP1
Apelin Endothelial Signaling Pathway	0	0.0142	NaN	PRKCQ,RASD2
FAT10 Cancer Signaling Pathway	0	0.02	NaN	TNFRSF11B
Necroptosis Signaling Pathway	0	0.0127	NaN	CAMK2A,TNFRSF11B
Coronavirus Pathogenesis Pathway	0	0.0148	NaN	AGT,CCL5,EEF1A2
Coronavirus Replication Pathway	0	0.0222	NaN	TUBA8
Ephrin Receptor Signaling	0	0.0197	NaN	ITGAL,ITGB7,PTPN13,RASD2
Ferroptosis Signaling Pathway	0	0.00758	NaN	RASD2
Role of MAPK Signaling in Inhibiting the Pathogenesis of Influenza	0	0.013	NaN	CCL5
